# Supplementary material for: Hydrophobic interactions dominate the recognition of a KRAS G12V neoantigen
Source: Nat Commun. 2023 Aug 21;14:5063. doi: 10.1038/s41467-023-40821-w (PMC10442379; doi:10.1038/s41467-023-40821-w)
Supplement: Supplementary file 4 — Supplementary Data 1 [file 41467_2023_40821_MOESM4_ESM.xlsx]

## Sheet: Sheet1
Chain	Chain Site	WT codon	WT Amino Acid	Variant Codon	Variant Amino Acid	Variant Name	Variant proportion exlcuding WT
Light	24	CGT	R	AAC	N	R24N	0.043139
Light	24	CGT	R	AAG	K	R24K	0.0506178
Light	24	CGT	R	ACC	T	R24T	0.0430306
Light	24	CGT	R	AGC	S	R24S	0.0469326
Light	24	CGT	R	ATC	I	R24I	0.0481249
Light	24	CGT	R	ATG	M	R24M	0.0511598
Light	24	CGT	R	CAC	H	R24H	0.0458487
Light	24	CGT	R	CAG	Q	R24Q	0.0505094
Light	24	CGT	R	CCT	P	R24P	0.042597
Light	24	CGT	R	CTG	L	R24L	0.0469326
Light	24	CGT	R	GAG	E	R24E	0.0579883
Light	24	CGT	R	GAT	D	R24D	0.0488836
Light	24	CGT	R	GCT	A	R24A	0.0394537
Light	24	CGT	R	GGT	G	R24G	0.0609148
Light	24	CGT	R	GTG	V	R24V	0.0499675
Light	24	CGT	R	TAC	Y	R24Y	0.0497507
Light	24	CGT	R	TGC	C	R24C	0.057338
Light	24	CGT	R	TGG	W	R24W	0.063191
Light	24	CGT	R	TTC	F	R24F	0.0520269
Light	25	GCA	A	AAC	N	A25N	0.034126
Light	25	GCA	A	AAG	K	A25K	0.0496468
Light	25	GCA	A	ACC	T	A25T	0.0444732
Light	25	GCA	A	AGA	R	A25R	0.0494478
Light	25	GCA	A	AGC	S	A25S	0.0514377
Light	25	GCA	A	ATC	I	A25I	0.0441747
Light	25	GCA	A	ATG	M	A25M	0.0462641
Light	25	GCA	A	CAC	H	A25H	0.0483534
Light	25	GCA	A	CAG	Q	A25Q	0.0437767
Light	25	GCA	A	CCT	P	A25P	0.040792
Light	25	GCA	A	CTG	L	A25L	0.0517361
Light	25	GCA	A	GAG	E	A25E	0.0614864
Light	25	GCA	A	GAT	D	A25D	0.0538255
Light	25	GCA	A	GGT	G	A25G	0.0532285
Light	25	GCA	A	GTG	V	A25V	0.0644712
Light	25	GCA	A	TAC	Y	A25Y	0.0360163
Light	25	GCA	A	TGC	C	A25C	0.0522336
Light	25	GCA	A	TGG	W	A25W	0.0612874
Light	25	GCA	A	TTC	F	A25F	0.040394
Light	26	AGC	S	AAC	N	S26N	0.0841496
Light	26	AGC	S	AAG	K	S26K	0.0531766
Light	26	AGC	S	ACC	T	S26T	0.0519638
Light	26	AGC	S	AGA	R	S26R	0.0838698
Light	26	AGC	S	ATC	I	S26I	0.0742607
Light	26	AGC	S	ATG	M	S26M	0.0495382
Light	26	AGC	S	CAC	H	S26H	0.0328389
Light	26	AGC	S	CAG	Q	S26Q	0.0464596
Light	26	AGC	S	CCT	P	S26P	0.0329322
Light	26	AGC	S	CTG	L	S26L	0.0486986
Light	26	AGC	S	GAG	E	S26E	0.0482321
Light	26	AGC	S	GAT	D	S26D	0.0416084
Light	26	AGC	S	GCT	A	S26A	0.0480455
Light	26	AGC	S	GGT	G	S26G	0.0433809
Light	26	AGC	S	GTG	V	S26V	0.057468
Light	26	AGC	S	TAC	Y	S26Y	0.043101
Light	26	AGC	S	TGC	C	S26C	0.0605467
Light	26	AGC	S	TGG	W	S26W	0.0654912
Light	26	AGC	S	TTC	F	S26F	0.0342383
Light	27	CAG	Q	AAC	N	Q27N	0.0326998
Light	27	CAG	Q	AAG	K	Q27K	0.113593
Light	27	CAG	Q	ACC	T	Q27T	0.0437798
Light	27	CAG	Q	AGA	R	Q27R	0.0464823
Light	27	CAG	Q	AGC	S	Q27S	0.0490947
Light	27	CAG	Q	ATC	I	Q27I	0.0447707
Light	27	CAG	Q	ATG	M	Q27M	0.0488244
Light	27	CAG	Q	CAC	H	Q27H	0.0453112
Light	27	CAG	Q	CCT	P	Q27P	0.0493649
Light	27	CAG	Q	CTG	L	Q27L	0.0909828
Light	27	CAG	Q	GAG	E	Q27E	0.0660301
Light	27	CAG	Q	GAT	D	Q27D	0.0481038
Light	27	CAG	Q	GCT	A	Q27A	0.0517071
Light	27	CAG	Q	GGT	G	Q27G	0.0446807
Light	27	CAG	Q	GTG	V	Q27V	0.0517071
Light	27	CAG	Q	TAC	Y	Q27Y	0.0349518
Light	27	CAG	Q	TGC	C	Q27C	0.0257634
Light	27	CAG	Q	TGG	W	Q27W	0.0643185
Light	27	CAG	Q	TTC	F	Q27F	0.0478335
Light	28	GAT	D	AAC	N	D28N	0.0572418
Light	28	GAT	D	AAG	K	D28K	0.0547808
Light	28	GAT	D	ACC	T	D28T	0.0452101
Light	28	GAT	D	AGA	R	D28R	0.0403792
Light	28	GAT	D	AGC	S	D28S	0.0443898
Light	28	GAT	D	ATC	I	D28I	0.0383739
Light	28	GAT	D	ATG	M	D28M	0.0448455
Light	28	GAT	D	CAC	H	D28H	0.0307173
Light	28	GAT	D	CAG	Q	D28Q	0.0399234
Light	28	GAT	D	CCT	P	D28P	0.0359129
Light	28	GAT	D	CTG	L	D28L	0.0418376
Light	28	GAT	D	GAG	E	D28E	0.0710965
Light	28	GAT	D	GCT	A	D28A	0.143287
Light	28	GAT	D	GGT	G	D28G	0.0796646
Light	28	GAT	D	GTG	V	D28V	0.0516817
Light	28	GAT	D	TAC	Y	D28Y	0.0582445
Light	28	GAT	D	TGC	C	D28C	0.0403792
Light	28	GAT	D	TGG	W	D28W	0.0449367
Light	28	GAT	D	TTC	F	D28F	0.0370978
Light	29	GTT	V	AAC	N	V29N	0.0428785
Light	29	GTT	V	AAG	K	V29K	0.0368124
Light	29	GTT	V	ACC	T	V29T	0.0344025
Light	29	GTT	V	AGA	R	V29R	0.0427123
Light	29	GTT	V	AGC	S	V29S	0.0419644
Light	29	GTT	V	ATC	I	V29I	0.0442912
Light	29	GTT	V	ATG	M	V29M	0.0479475
Light	29	GTT	V	CAC	H	V29H	0.0411335
Light	29	GTT	V	CAG	Q	V29Q	0.050108
Light	29	GTT	V	CCT	P	V29P	0.0419644
Light	29	GTT	V	CTG	L	V29L	0.0506066
Light	29	GTT	V	GAG	E	V29E	0.0515207
Light	29	GTT	V	GAT	D	V29D	0.0799402
Light	29	GTT	V	GCT	A	V29A	0.0998837
Light	29	GTT	V	GGT	G	V29G	0.076367
Light	29	GTT	V	TAC	Y	V29Y	0.039887
Light	29	GTT	V	TGC	C	V29C	0.0308293
Light	29	GTT	V	TGG	W	V29W	0.0463686
Light	29	GTT	V	TTC	F	V29F	0.0398039
Light	30	AAT	N	AAG	K	N30K	0.0660503
Light	30	AAT	N	ACC	T	N30T	0.0488043
Light	30	AAT	N	AGA	R	N30R	0.0566273
Light	30	AAT	N	AGC	S	N30S	0.0461374
Light	30	AAT	N	ATC	I	N30I	0.0448929
Light	30	AAT	N	ATG	M	N30M	0.0511157
Light	30	AAT	N	CAC	H	N30H	0.0520935
Light	30	AAT	N	CAG	Q	N30Q	0.0592053
Light	30	AAT	N	CCT	P	N30P	0.0379589
Light	30	AAT	N	CTG	L	N30L	0.043026
Light	30	AAT	N	GAG	E	N30E	0.0707618
Light	30	AAT	N	GAT	D	N30D	0.0450707
Light	30	AAT	N	GCT	A	N30A	0.0457818
Light	30	AAT	N	GGT	G	N30G	0.0520935
Light	30	AAT	N	GTG	V	N30V	0.0532492
Light	30	AAT	N	TAC	Y	N30Y	0.0443595
Light	30	AAT	N	TGC	C	N30C	0.0308472
Light	30	AAT	N	TGG	W	N30W	0.052538
Light	30	AAT	N	TTC	F	N30F	0.0444484
Light	31	ACC	T	AAC	N	T31N	0.0731949
Light	31	ACC	T	AAG	K	T31K	0.0556859
Light	31	ACC	T	AGA	R	T31R	0.0511733
Light	31	ACC	T	AGC	S	T31S	0.0518051
Light	31	ACC	T	ATC	I	T31I	0.0787906
Light	31	ACC	T	ATG	M	T31M	0.0609206
Light	31	ACC	T	CAC	H	T31H	0.0531588
Light	31	ACC	T	CAG	Q	T31Q	0.0498195
Light	31	ACC	T	CCT	P	T31P	0.0271661
Light	31	ACC	T	CTG	L	T31L	0.0273466
Light	31	ACC	T	GAG	E	T31E	0.0617329
Light	31	ACC	T	GAT	D	T31D	0.0555957
Light	31	ACC	T	GCT	A	T31A	0.0560469
Light	31	ACC	T	GGT	G	T31G	0.0536101
Light	31	ACC	T	GTG	V	T31V	0.0484657
Light	31	ACC	T	TAC	Y	T31Y	0.0563177
Light	31	ACC	T	TGC	C	T31C	0.0446751
Light	31	ACC	T	TGG	W	T31W	0.04287
Light	31	ACC	T	TTC	F	T31F	0.0516245
Light	32	GCA	A	AAC	N	A32N	0.0489483
Light	32	GCA	A	AAG	K	A32K	0.0566874
Light	32	GCA	A	ACC	T	A32T	0.0498743
Light	32	GCA	A	AGA	R	A32R	0.0604577
Light	32	GCA	A	AGC	S	A32S	0.0492129
Light	32	GCA	A	ATC	I	A32I	0.0480884
Light	32	GCA	A		M	A32M	0
Light	32	GCA	A	CAC	H	A32H	0.0466332
Light	32	GCA	A	CAG	Q	A32Q	0.0485514
Light	32	GCA	A	CCT	P	A32P	0.0583411
Light	32	GCA	A	CTG	L	A32L	0.043392
Light	32	GCA	A	GAG	E	A32E	0.0767959
Light	32	GCA	A	GAT	D	A32D	0.0608546
Light	32	GCA	A	GGT	G	A32G	0.056952
Light	32	GCA	A	GTG	V	A32V	0.0471623
Light	32	GCA	A	TAC	Y	A32Y	0.0512634
Light	32	GCA	A	TGC	C	A32C	0.0370419
Light	32	GCA	A	TGG	W	A32W	0.0434581
Light	32	GCA	A	TTC	F	A32F	0.0476253
Light	33	GTT	V	AAC	N	V33N	0.041864
Light	33	GTT	V	AAG	K	V33K	0.044055
Light	33	GTT	V	ACC	T	V33T	0.0310872
Light	33	GTT	V	AGA	R	V33R	0.0497395
Light	33	GTT	V	AGC	S	V33S	0.0405613
Light	33	GTT	V	ATC	I	V33I	0.0439365
Light	33	GTT	V	ATG	M	V33M	0.0513382
Light	33	GTT	V	CAC	H	V33H	0.039081
Light	33	GTT	V	CAG	Q	V33Q	0.0438181
Light	33	GTT	V	CCT	P	V33P	0.0387849
Light	33	GTT	V	CTG	L	V33L	0.0459498
Light	33	GTT	V	GAG	E	V33E	0.0503316
Light	33	GTT	V	GAT	D	V33D	0.0943273
Light	33	GTT	V	GCT	A	V33A	0.0870441
Light	33	GTT	V	GGT	G	V33G	0.0735433
Light	33	GTT	V	TAC	Y	V33Y	0.0329228
Light	33	GTT	V	TGC	C	V33C	0.0403837
Light	33	GTT	V	TGG	W	V33W	0.04518
Light	33	GTT	V	TTC	F	V33F	0.0459498
Light	34	GCA	A	AAC	N	A34N	0.0418238
Light	34	GCA	A	AAG	K	A34K	0.0543961
Light	34	GCA	A	ACC	T	A34T	0.04174
Light	34	GCA	A	AGA	R	A34R	0.0544799
Light	34	GCA	A	AGC	S	A34S	0.0310955
Light	34	GCA	A	ATC	I	A34I	0.0410695
Light	34	GCA	A	ATG	M	A34M	0.0506244
Light	34	GCA	A	CAC	H	A34H	0.0520493
Light	34	GCA	A	CAG	Q	A34Q	0.0567429
Light	34	GCA	A	CCT	P	A34P	0.0518817
Light	34	GCA	A	CTG	L	A34L	0.0528874
Light	34	GCA	A	GAG	E	A34E	0.0581678
Light	34	GCA	A	GAT	D	A34D	0.0528874
Light	34	GCA	A	GGT	G	A34G	0.0564915
Light	34	GCA	A	GTG	V	A34V	0.0513788
Light	34	GCA	A	TAC	Y	A34Y	0.0352024
Light	34	GCA	A	TGC	C	A34C	0.047188
Light	34	GCA	A	TGG	W	A34W	0.0486967
Light	34	GCA	A	TTC	F	A34F	0.0402313
Light	50	AGC	S	AAC	N	S50N	0.0663456
Light	50	AGC	S	AAG	K	S50K	0.0534187
Light	50	AGC	S	ACC	T	S50T	0.0416323
Light	50	AGC	S	AGA	R	S50R	0.0732526
Light	50	AGC	S	ATC	I	S50I	0.0615297
Light	50	AGC	S	ATG	M	S50M	0.0491097
Light	50	AGC	S	CAC	H	S50H	0.0512008
Light	50	AGC	S	CAG	Q	S50Q	0.0425195
Light	50	AGC	S	CCT	P	S50P	0.0475889
Light	50	AGC	S	CTG	L	S50L	0.0517711
Light	50	AGC	S	GAG	E	S50E	0.0482225
Light	50	AGC	S	GAT	D	S50D	0.0471453
Light	50	AGC	S	GCT	A	S50A	0.0444839
Light	50	AGC	S	GGT	G	S50G	0.0441037
Light	50	AGC	S	GTG	V	S50V	0.0534187
Light	50	AGC	S	TAC	Y	S50Y	0.041569
Light	50	AGC	S	TGC	C	S50C	0.0662822
Light	50	AGC	S	TGG	W	S50W	0.0619099
Light	50	AGC	S	TTC	F	S50F	0.0544959
Light	51	GCC	A	AAC	N	A51N	0.0376796
Light	51	GCC	A	AAG	K	A51K	0.0518281
Light	51	GCC	A	ACC	T	A51T	0.10239
Light	51	GCC	A	AGA	R	A51R	0.0375307
Light	51	GCC	A	AGC	S	A51S	0.0475836
Light	51	GCC	A	ATC	I	A51I	0.0446794
Light	51	GCC	A	ATG	M	A51M	0.0533919
Light	51	GCC	A	CAC	H	A51H	0.0378286
Light	51	GCC	A	CAG	Q	A51Q	0.0440092
Light	51	GCC	A	CCT	P	A51P	0.0528707
Light	51	GCC	A	CTG	L	A51L	0.0419987
Light	51	GCC	A	GAG	E	A51E	0.0539876
Light	51	GCC	A	GAT	D	A51D	0.0457219
Light	51	GCC	A	GGT	G	A51G	0.0451262
Light	51	GCC	A	GTG	V	A51V	0.04669
Light	51	GCC	A	TAC	Y	A51Y	0.0417008
Light	51	GCC	A	TGC	C	A51C	0.045573
Light	51	GCC	A	TGG	W	A51W	0.048775
Light	51	GCC	A	TTC	F	A51F	0.0430412
Light	52	TCT	S	AAC	N	S52N	0.0351645
Light	52	TCT	S	AAG	K	S52K	0.0556661
Light	52	TCT	S	ACC	T	S52T	0.0471736
Light	52	TCT	S	AGA	R	S52R	0.0452495
Light	52	TCT	S	ATC	I	S52I	0.0427946
Light	52	TCT	S	ATG	M	S52M	0.0423301
Light	52	TCT	S	CAC	H	S52H	0.0458466
Light	52	TCT	S	CAG	Q	S52Q	0.0496285
Light	52	TCT	S	CCT	P	S52P	0.0814092
Light	52	TCT	S	CTG	L	S52L	0.0502919
Light	52	TCT	S	GAG	E	S52E	0.0450504
Light	52	TCT	S	GAT	D	S52D	0.0472399
Light	52	TCT	S	GCT	A	S52A	0.0879114
Light	52	TCT	S	GGT	G	S52G	0.0378185
Light	52	TCT	S	GTG	V	S52V	0.0504246
Light	52	TCT	S	TAC	Y	S52Y	0.0481688
Light	52	TCT	S	TGC	C	S52C	0.0439889
Light	52	TCT	S	TGG	W	S52W	0.0543392
Light	52	TCT	S	TTC	F	S52F	0.050491
Light	53	TTT	F	AAC	N	F53N	0.0383341
Light	53	TTT	F	AAG	K	F53K	0.0466506
Light	53	TTT	F	ACC	T	F53T	0.0455461
Light	53	TTT	F	AGA	R	F53R	0.045871
Light	53	TTT	F	AGC	S	F53S	0.0461309
Light	53	TTT	F	ATC	I	F53I	0.0455461
Light	53	TTT	F	ATG	M	F53M	0.0485998
Light	53	TTT	F	CAC	H	F53H	0.0476902
Light	53	TTT	F	CAG	Q	F53Q	0.0451563
Light	53	TTT	F	CCT	P	F53P	0.0422325
Light	53	TTT	F	CTG	L	F53L	0.0512637
Light	53	TTT	F	GAG	E	F53E	0.04821
Light	53	TTT	F	GAT	D	F53D	0.0511338
Light	53	TTT	F	GCT	A	F53A	0.045741
Light	53	TTT	F	GGT	G	F53G	0.0591904
Light	53	TTT	F	GTG	V	F53V	0.0575011
Light	53	TTT	F	TAC	Y	F53Y	0.0442466
Light	53	TTT	F	TGC	C	F53C	0.0491846
Light	53	TTT	F	TGG	W	F53W	0.0523683
Light	54	CTG	L	AAC	N	L54N	0.053058
Light	54	CTG	L	AAG	K	L54K	0.0473392
Light	54	CTG	L	ACC	T	L54T	0.0388403
Light	54	CTG	L	AGA	R	L54R	0.0440826
Light	54	CTG	L	AGC	S	L54S	0.0562351
Light	54	CTG	L	ATC	I	L54I	0.0507546
Light	54	CTG	L	ATG	M	L54M	0.0807784
Light	54	CTG	L	CAC	H	L54H	0.0439237
Light	54	CTG	L	CAG	Q	L54Q	0.0697379
Light	54	CTG	L	CCT	P	L54P	0.0515488
Light	54	CTG	L	GAG	E	L54E	0.0488483
Light	54	CTG	L	GAT	D	L54D	0.0598888
Light	54	CTG	L	GCT	A	L54A	0.0527403
Light	54	CTG	L	GGT	G	L54G	0.0596505
Light	54	CTG	L	GTG	V	L54V	0.0563145
Light	54	CTG	L	TAC	Y	L54Y	0.0356632
Light	54	CTG	L	TGC	C	L54C	0.0444797
Light	54	CTG	L	TGG	W	L54W	0.0534551
Light	54	CTG	L	TTC	F	L54F	0.0526608
Light	55	TAT	Y	AAC	N	Y55N	0.0417136
Light	55	TAT	Y	AAG	K	Y55K	0.0513583
Light	55	TAT	Y	ACC	T	Y55T	0.0446873
Light	55	TAT	Y	AGA	R	Y55R	0.0410706
Light	55	TAT	Y	AGC	S	Y55S	0.0469378
Light	55	TAT	Y	ATC	I	Y55I	0.0360071
Light	55	TAT	Y	ATG	M	Y55M	0.0391416
Light	55	TAT	Y	CAC	H	Y55H	0.0390612
Light	55	TAT	Y	CAG	Q	Y55Q	0.0503135
Light	55	TAT	Y	CCT	P	Y55P	0.0464556
Light	55	TAT	Y	CTG	L	Y55L	0.0425173
Light	55	TAT	Y	GAG	E	Y55E	0.0563414
Light	55	TAT	Y	GAT	D	Y55D	0.0946793
Light	55	TAT	Y	GCT	A	Y55A	0.0519209
Light	55	TAT	Y	GGT	G	Y55G	0.0552966
Light	55	TAT	Y	GTG	V	Y55V	0.0532873
Light	55	TAT	Y	TGC	C	Y55C	0.0425977
Light	55	TAT	Y	TGG	W	Y55W	0.052805
Light	55	TAT	Y	TTC	F	Y55F	0.0444462
Light	56	AGC	S	AAC	N	S56N	0.0758264
Light	56	AGC	S	AAG	K	S56K	0.0452479
Light	56	AGC	S	ACC	T	S56T	0.0575069
Light	56	AGC	S	AGA	R	S56R	0.0715565
Light	56	AGC	S	ATC	I	S56I	0.075
Light	56	AGC	S	ATG	M	S56M	0.0482094
Light	56	AGC	S	CAC	H	S56H	0.0434573
Light	56	AGC	S	CAG	Q	S56Q	0.0391185
Light	56	AGC	S	CCT	P	S56P	0.042562
Light	56	AGC	S	CTG	L	S56L	0.044697
Light	56	AGC	S	GAG	E	S56E	0.0555096
Light	56	AGC	S	GAT	D	S56D	0.0514463
Light	56	AGC	S	GCT	A	S56A	0.0493113
Light	56	AGC	S	GGT	G	S56G	0.0594353
Light	56	AGC	S	GTG	V	S56V	0.0429752
Light	56	AGC	S	TAC	Y	S56Y	0.0392562
Light	56	AGC	S	TGC	C	S56C	0.0583333
Light	56	AGC	S	TGG	W	S56W	0.0548898
Light	56	AGC	S	TTC	F	S56F	0.0456612
Light	89	CAG	Q	AAC	N	Q89N	0.0439611
Light	89	CAG	Q	AAG	K	Q89K	0.092594
Light	89	CAG	Q	ACC	T	Q89T	0.0352301
Light	89	CAG	Q	AGA	R	Q89R	0.0471778
Light	89	CAG	Q	AGC	S	Q89S	0.0474075
Light	89	CAG	Q	ATC	I	Q89I	0.0411274
Light	89	CAG	Q	ATG	M	Q89M	0.0553726
Light	89	CAG	Q	CAC	H	Q89H	0.0501647
Light	89	CAG	Q	CCT	P	Q89P	0.0511603
Light	89	CAG	Q	CTG	L	Q89L	0.0737535
Light	89	CAG	Q	GAG	E	Q89E	0.0577468
Light	89	CAG	Q	GAT	D	Q89D	0.0486329
Light	89	CAG	Q	GCT	A	Q89A	0.0549897
Light	89	CAG	Q	GGT	G	Q89G	0.053994
Light	89	CAG	Q	GTG	V	Q89V	0.0560619
Light	89	CAG	Q	TAC	Y	Q89Y	0.0441143
Light	89	CAG	Q	TGC	C	Q89C	0.0463353
Light	89	CAG	Q	TGG	W	Q89W	0.0516964
Light	89	CAG	Q	TTC	F	Q89F	0.0484797
Light	90	CAA	Q	AAC	N	Q90N	0.0477182
Light	90	CAA	Q	AAG	K	Q90K	0.0457113
Light	90	CAA	Q	ACC	T	Q90T	0.0412517
Light	90	CAA	Q	AGA	R	Q90R	0.0528467
Light	90	CAA	Q	AGC	S	Q90S	0.0402854
Light	90	CAA	Q	ATC	I	Q90I	0.0427382
Light	90	CAA	Q	ATG	M	Q90M	0.0474208
Light	90	CAA	Q	CAC	H	Q90H	0.0809425
Light	90	CAA	Q	CCT	P	Q90P	0.0445964
Light	90	CAA	Q	CTG	L	Q90L	0.0405827
Light	90	CAA	Q	GAG	E	Q90E	0.0495763
Light	90	CAA	Q	GAT	D	Q90D	0.0558942
Light	90	CAA	Q	GCT	A	Q90A	0.0421436
Light	90	CAA	Q	GGT	G	Q90G	0.054259
Light	90	CAA	Q	GTG	V	Q90V	0.054259
Light	90	CAA	Q	TAC	Y	Q90Y	0.0431099
Light	90	CAA	Q	TGC	C	Q90C	0.0410287
Light	90	CAA	Q	TGG	W	Q90W	0.0541103
Light	90	CAA	Q	TTC	F	Q90F	0.0475695
Light	91	TCT	S	AAC	N	S91N	0.0444928
Light	91	TCT	S	AAG	K	S91K	0.0408914
Light	91	TCT	S	ACC	T	S91T	0.0455432
Light	91	TCT	S	AGA	R	S91R	0.0472689
Light	91	TCT	S	ATC	I	S91I	0.0335384
Light	91	TCT	S	ATG	M	S91M	0.0469688
Light	91	TCT	S	CAC	H	S91H	0.0410414
Light	91	TCT	S	CAG	Q	S91Q	0.0403661
Light	91	TCT	S	CCT	P	S91P	0.0712035
Light	91	TCT	S	CTG	L	S91L	0.0407413
Light	91	TCT	S	GAG	E	S91E	0.0561224
Light	91	TCT	S	GAT	D	S91D	0.0511705
Light	91	TCT	S	GCT	A	S91A	0.0937125
Light	91	TCT	S	GGT	G	S91G	0.0609994
Light	91	TCT	S	GTG	V	S91V	0.0556723
Light	91	TCT	S	TAC	Y	S91Y	0.0372149
Light	91	TCT	S	TGC	C	S91C	0.0452431
Light	91	TCT	S	TGG	W	S91W	0.0506453
Light	91	TCT	S	TTC	F	S91F	0.0531963
Light	92	TAC	Y	AAC	N	Y92N	0.057685
Light	92	TAC	Y	AAG	K	Y92K	0.04374
Light	92	TAC	Y	ACC	T	Y92T	0.0337575
Light	92	TAC	Y	AGA	R	Y92R	0.0487693
Light	92	TAC	Y	AGC	S	Y92S	0.0505982
Light	92	TAC	Y	ATC	I	Y92I	0.0402347
Light	92	TAC	Y	ATG	M	Y92M	0.0434352
Light	92	TAC	Y	CAC	H	Y92H	0.0720872
Light	92	TAC	Y	CAG	Q	Y92Q	0.0470167
Light	92	TAC	Y	CCT	P	Y92P	0.0434352
Light	92	TAC	Y	CTG	L	Y92L	0.0434352
Light	92	TAC	Y	GAG	E	Y92E	0.0553989
Light	92	TAC	Y	GAT	D	Y92D	0.0459499
Light	92	TAC	Y	GCT	A	Y92A	0.0477787
Light	92	TAC	Y	GGT	G	Y92G	0.0563133
Light	92	TAC	Y	GTG	V	Y92V	0.0453402
Light	92	TAC	Y	TGC	C	Y92C	0.0883944
Light	92	TAC	Y	TGG	W	Y92W	0.0489979
Light	92	TAC	Y	TTC	F	Y92F	0.0876324
Light	93	TAC	Y	AAC	N	Y93N	0.0516422
Light	93	TAC	Y	AAG	K	Y93K	0.0452052
Light	93	TAC	Y	ACC	T	Y93T	0.0484237
Light	93	TAC	Y	AGA	R	Y93R	0.0408895
Light	93	TAC	Y	AGC	S	Y93S	0.0423524
Light	93	TAC	Y	ATC	I	Y93I	0.0365006
Light	93	TAC	Y	ATG	M	Y93M	0.0482774
Light	93	TAC	Y	CAC	H	Y93H	0.0659791
Light	93	TAC	Y	CAG	Q	Y93Q	0.0449126
Light	93	TAC	Y	CCT	P	Y93P	0.038183
Light	93	TAC	Y	CTG	L	Y93L	0.0455709
Light	93	TAC	Y	GAG	E	Y93E	0.0463755
Light	93	TAC	Y	GAT	D	Y93D	0.0454246
Light	93	TAC	Y	GCT	A	Y93A	0.043157
Light	93	TAC	Y	GGT	G	Y93G	0.0427913
Light	93	TAC	Y	GTG	V	Y93V	0.0580791
Light	93	TAC	Y	TGC	C	Y93C	0.109868
Light	93	TAC	Y	TGG	W	Y93W	0.049082
Light	93	TAC	Y	TTC	F	Y93F	0.0972862
Light	94	TAC	Y	AAC	N	Y94N	0.058013
Light	94	TAC	Y	AAG	K	Y94K	0.0441697
Light	94	TAC	Y	ACC	T	Y94T	0.0298113
Light	94	TAC	Y	AGA	R	Y94R	0.044878
Light	94	TAC	Y	AGC	S	Y94S	0.0316142
Light	94	TAC	Y	ATC	I	Y94I	0.0423669
Light	94	TAC	Y	ATG	M	Y94M	0.036894
Light	94	TAC	Y	CAC	H	Y94H	0.0554375
Light	94	TAC	Y	CAG	Q	Y94Q	0.0393407
Light	94	TAC	Y	CCT	P	Y94P	0.0341897
Light	94	TAC	Y	CTG	L	Y94L	0.0396626
Light	94	TAC	Y	GAG	E	Y94E	0.0450068
Light	94	TAC	Y	GAT	D	Y94D	0.0488056
Light	94	TAC	Y	GCT	A	Y94A	0.0330307
Light	94	TAC	Y	GGT	G	Y94G	0.035413
Light	94	TAC	Y	GTG	V	Y94V	0.0423025
Light	94	TAC	Y	TGC	C	Y94C	0.151117
Light	94	TAC	Y	TGG	W	Y94W	0.0418518
Light	94	TAC	Y	TTC	F	Y94F	0.146095
Light	95	TTT	F	AAC	N	F95N	0.0415233
Light	95	TTT	F	AAG	K	F95K	0.0552179
Light	95	TTT	F	ACC	T	F95T	0.0399854
Light	95	TTT	F	AGA	R	F95R	0.059978
Light	95	TTT	F	AGC	S	F95S	0.0405712
Light	95	TTT	F	ATC	I	F95I	0.0456243
Light	95	TTT	F	ATG	M	F95M	0.051483
Light	95	TTT	F	CAC	H	F95H	0.0441596
Light	95	TTT	F	CAG	Q	F95Q	0.0497254
Light	95	TTT	F	CCT	P	F95P	0.0457708
Light	95	TTT	F	CTG	L	F95L	0.0449652
Light	95	TTT	F	GAG	E	F95E	0.0549249
Light	95	TTT	F	GAT	D	F95D	0.0475284
Light	95	TTT	F	GCT	A	F95A	0.05119
Light	95	TTT	F	GGT	G	F95G	0.0528744
Light	95	TTT	F	GTG	V	F95V	0.0533138
Light	95	TTT	F	TAC	Y	F95Y	0.0497986
Light	95	TTT	F	TGC	C	F95C	0.0496521
Light	95	TTT	F	TGG	W	F95W	0.0596851
Light	96	AGA	R	AAC	N	R96N	0.0505721
Light	96	AGA	R	AAG	K	R96K	0.063232
Light	96	AGA	R	ACC	T	R96T	0.0454268
Light	96	AGA	R	AGC	S	R96S	0.0912599
Light	96	AGA	R	ATC	I	R96I	0.0460362
Light	96	AGA	R	ATG	M	R96M	0.0575452
Light	96	AGA	R	CAC	H	R96H	0.0481349
Light	96	AGA	R	CAG	Q	R96Q	0.0517907
Light	96	AGA	R	CCT	P	R96P	0.0430573
Light	96	AGA	R	CTG	L	R96L	0.046984
Light	96	AGA	R	GAG	E	R96E	0.0651276
Light	96	AGA	R	GAT	D	R96D	0.0512491
Light	96	AGA	R	GCT	A	R96A	0.0543633
Light	96	AGA	R	GGT	G	R96G	0.049692
Light	96	AGA	R	GTG	V	R96V	0.0501659
Light	96	AGA	R	TAC	Y	R96Y	0.0422449
Light	96	AGA	R	TGC	C	R96C	0.0473902
Light	96	AGA	R	TGG	W	R96W	0.054431
Light	96	AGA	R	TTC	F	R96F	0.0412971
Light	97	CCT	P	AAC	N	P97N	0.0541565
Light	97	CCT	P	AAG	K	P97K	0.0407845
Light	97	CCT	P	ACC	T	P97T	0.0410074
Light	97	CCT	P	AGA	R	P97R	0.0547508
Light	97	CCT	P	AGC	S	P97S	0.0539336
Light	97	CCT	P	ATC	I	P97I	0.0459847
Light	97	CCT	P	ATG	M	P97M	0.0646312
Light	97	CCT	P	CAC	H	P97H	0.0450189
Light	97	CCT	P	CAG	Q	P97Q	0.0580195
Light	97	CCT	P	CTG	L	P97L	0.0511106
Light	97	CCT	P	GAG	E	P97E	0.0577966
Light	97	CCT	P	GAT	D	P97D	0.0623282
Light	97	CCT	P	GCT	A	P97A	0.0562365
Light	97	CCT	P	GGT	G	P97G	0.0574252
Light	97	CCT	P	GTG	V	P97V	0.0568308
Light	97	CCT	P	TAC	Y	P97Y	0.0433103
Light	97	CCT	P	TGC	C	P97C	0.0477676
Light	97	CCT	P	TGG	W	P97W	0.0642597
Light	97	CCT	P	TTC	F	P97F	0.0446475
Light	98	ATC	I	AAC	N	I98N	0.0831649
Light	98	ATC	I	AAG	K	I98K	0.0554433
Light	98	ATC	I	ACC	T	I98T	0.0617384
Light	98	ATC	I	AGA	R	I98R	0.059255
Light	98	ATC	I	AGC	S	I98S	0.0933872
Light	98	ATC	I	ATG	M	I98M	0.0560785
Light	98	ATC	I	CAC	H	I98H	0.038175
Light	98	ATC	I	CAG	Q	I98Q	0.0444701
Light	98	ATC	I	CCT	P	I98P	0.0397921
Light	98	ATC	I	CTG	L	I98L	0.0393301
Light	98	ATC	I	GAG	E	I98E	0.0443546
Light	98	ATC	I	GAT	D	I98D	0.0473578
Light	98	ATC	I	GCT	A	I98A	0.0400231
Light	98	ATC	I	GGT	G	I98G	0.047531
Light	98	ATC	I	GTG	V	I98V	0.0454519
Light	98	ATC	I	TAC	Y	I98Y	0.0463182
Light	98	ATC	I	TGC	C	I98C	0.0452209
Light	98	ATC	I	TGG	W	I98W	0.0485706
Light	98	ATC	I	TTC	F	I98F	0.0643373
Heavy	27	TTT	F	AAC	N	F27N	0.0365714
Heavy	27	TTT	F	AAG	K	F27K	0.0427143
Heavy	27	TTT	F	ACC	T	F27T	0.037
Heavy	27	TTT	F	AGA	R	F27R	0.044
Heavy	27	TTT	F	AGC	S	F27S	0.0361429
Heavy	27	TTT	F	ATC	I	F27I	0.0565714
Heavy	27	TTT	F	ATG	M	F27M	0.0515714
Heavy	27	TTT	F	CAC	H	F27H	0.04
Heavy	27	TTT	F	CAG	Q	F27Q	0.0421429
Heavy	27	TTT	F	CCT	P	F27P	0.0372857
Heavy	27	TTT	F	CTG	L	F27L	0.066
Heavy	27	TTT	F	GAG	E	F27E	0.052
Heavy	27	TTT	F	GAT	D	F27D	0.0524286
Heavy	27	TTT	F	GCT	A	F27A	0.0468571
Heavy	27	TTT	F	GGT	G	F27G	0.0492857
Heavy	27	TTT	F	GTG	V	F27V	0.0547143
Heavy	27	TTT	F	TAC	Y	F27Y	0.0444286
Heavy	27	TTT	F	TGC	C	F27C	0.0555714
Heavy	27	TTT	F	TGG	W	F27W	0.0757143
Heavy	28	AAC	N	AAG	K	N28K	0.0518646
Heavy	28	AAC	N	ACC	T	N28T	0.076365
Heavy	28	AAC	N	AGA	R	N28R	0.0504646
Heavy	28	AAC	N	AGC	S	N28S	0.10882
Heavy	28	AAC	N	ATC	I	N28I	0.0817106
Heavy	28	AAC	N	ATG	M	N28M	0.0465827
Heavy	28	AAC	N	CAC	H	N28H	0.0477281
Heavy	28	AAC	N	CAG	Q	N28Q	0.0371007
Heavy	28	AAC	N	CCT	P	N28P	0.034937
Heavy	28	AAC	N	CTG	L	N28L	0.0410462
Heavy	28	AAC	N	GAG	E	N28E	0.0475372
Heavy	28	AAC	N	GAT	D	N28D	0.0426371
Heavy	28	AAC	N	GCT	A	N28A	0.0408553
Heavy	28	AAC	N	GGT	G	N28G	0.047219
Heavy	28	AAC	N	GTG	V	N28V	0.0388825
Heavy	28	AAC	N	TAC	Y	N28Y	0.0748377
Heavy	28	AAC	N	TGC	C	N28C	0.0375461
Heavy	28	AAC	N	TGG	W	N28W	0.042319
Heavy	28	AAC	N	TTC	F	N28F	0.0515464
Heavy	29	CTG	L	AAC	N	L29N	0.0425148
Heavy	29	CTG	L	AAG	K	L29K	0.0554353
Heavy	29	CTG	L	ACC	T	L29T	0.0438141
Heavy	29	CTG	L	AGA	R	L29R	0.0570232
Heavy	29	CTG	L	AGC	S	L29S	0.0428757
Heavy	29	CTG	L	ATC	I	L29I	0.0434532
Heavy	29	CTG	L	ATG	M	L29M	0.0928974
Heavy	29	CTG	L	CAC	H	L29H	0.0389779
Heavy	29	CTG	L	CAG	Q	L29Q	0.0592609
Heavy	29	CTG	L	CCT	P	L29P	0.0461239
Heavy	29	CTG	L	GAG	E	L29E	0.0495164
Heavy	29	CTG	L	GAT	D	L29D	0.0599827
Heavy	29	CTG	L	GCT	A	L29A	0.0388335
Heavy	29	CTG	L	GGT	G	L29G	0.0544247
Heavy	29	CTG	L	GTG	V	L29V	0.0692219
Heavy	29	CTG	L	TAC	Y	L29Y	0.0513209
Heavy	29	CTG	L	TGC	C	L29C	0.0412155
Heavy	29	CTG	L	TGG	W	L29W	0.0540638
Heavy	29	CTG	L	TTC	F	L29F	0.0590443
Heavy	30	TCT	S	AAC	N	S30N	0.0428405
Heavy	30	TCT	S	AAG	K	S30K	0.0409235
Heavy	30	TCT	S	ACC	T	S30T	0.0370062
Heavy	30	TCT	S	AGA	R	S30R	0.0472579
Heavy	30	TCT	S	ATC	I	S30I	0.0374229
Heavy	30	TCT	S	ATG	M	S30M	0.0445074
Heavy	30	TCT	S	CAC	H	S30H	0.0409235
Heavy	30	TCT	S	CAG	Q	S30Q	0.0415903
Heavy	30	TCT	S	CCT	P	S30P	0.1026
Heavy	30	TCT	S	CTG	L	S30L	0.0341724
Heavy	30	TCT	S	GAG	E	S30E	0.0529255
Heavy	30	TCT	S	GAT	D	S30D	0.0506751
Heavy	30	TCT	S	GCT	A	S30A	0.112435
Heavy	30	TCT	S	GGT	G	S30G	0.0496749
Heavy	30	TCT	S	GTG	V	S30V	0.0481747
Heavy	30	TCT	S	TAC	Y	S30Y	0.0489248
Heavy	30	TCT	S	TGC	C	S30C	0.0373396
Heavy	30	TCT	S	TGG	W	S30W	0.0447575
Heavy	30	TCT	S	TTC	F	S30F	0.0413402
Heavy	31	TAC	Y	AAC	N	Y31N	0.0527666
Heavy	31	TAC	Y	AAG	K	Y31K	0.0471958
Heavy	31	TAC	Y	ACC	T	Y31T	0.038683
Heavy	31	TAC	Y	AGA	R	Y31R	0.0506385
Heavy	31	TAC	Y	AGC	S	Y31S	0.0413746
Heavy	31	TAC	Y	ATC	I	Y31I	0.0458813
Heavy	31	TAC	Y	ATG	M	Y31M	0.0434402
Heavy	31	TAC	Y	CAC	H	Y31H	0.0657862
Heavy	31	TAC	Y	CAG	Q	Y31Q	0.0417501
Heavy	31	TAC	Y	CCT	P	Y31P	0.0416249
Heavy	31	TAC	Y	CTG	L	Y31L	0.0439409
Heavy	31	TAC	Y	GAG	E	Y31E	0.0461943
Heavy	31	TAC	Y	GAT	D	Y31D	0.0527666
Heavy	31	TAC	Y	GCT	A	Y31A	0.0374937
Heavy	31	TAC	Y	GGT	G	Y31G	0.0567727
Heavy	31	TAC	Y	GTG	V	Y31V	0.0468828
Heavy	31	TAC	Y	TGC	C	Y31C	0.0855658
Heavy	31	TAC	Y	TGG	W	Y31W	0.0495744
Heavy	31	TAC	Y	TTC	F	Y31F	0.111668
Heavy	32	TCT	S	AAC	N	S32N	0.0446793
Heavy	32	TCT	S	AAG	K	S32K	0.0543814
Heavy	32	TCT	S	ACC	T	S32T	0.0407861
Heavy	32	TCT	S	AGA	R	S32R	0.0393029
Heavy	32	TCT	S	ATC	I	S32I	0.050241
Heavy	32	TCT	S	ATG	M	S32M	0.0420838
Heavy	32	TCT	S	CAC	H	S32H	0.0410332
Heavy	32	TCT	S	CAG	Q	S32Q	0.0432579
Heavy	32	TCT	S	CCT	P	S32P	0.0789766
Heavy	32	TCT	S	CTG	L	S32L	0.0457916
Heavy	32	TCT	S	GAG	E	S32E	0.0413422
Heavy	32	TCT	S	GAT	D	S32D	0.0522185
Heavy	32	TCT	S	GCT	A	S32A	0.0855271
Heavy	32	TCT	S	GGT	G	S32G	0.0522803
Heavy	32	TCT	S	GTG	V	S32V	0.0451736
Heavy	32	TCT	S	TAC	Y	S32Y	0.0560499
Heavy	32	TCT	S	TGC	C	S32C	0.0466568
Heavy	32	TCT	S	TGG	W	S32W	0.045668
Heavy	32	TCT	S	TTC	F	S32F	0.0510444
Heavy	33	GAT	D	AAC	N	D33N	0.0452314
Heavy	33	GAT	D	AAG	K	D33K	0.0510784
Heavy	33	GAT	D	ACC	T	D33T	0.0415357
Heavy	33	GAT	D	AGA	R	D33R	0.0465552
Heavy	33	GAT	D	AGC	S	D33S	0.0398809
Heavy	33	GAT	D	ATC	I	D33I	0.0429147
Heavy	33	GAT	D	ATG	M	D33M	0.0498097
Heavy	33	GAT	D	CAC	H	D33H	0.0509129
Heavy	33	GAT	D	CAG	Q	D33Q	0.0551051
Heavy	33	GAT	D	CCT	P	D33P	0.0481549
Heavy	33	GAT	D	CTG	L	D33L	0.0463346
Heavy	33	GAT	D	GAG	E	D33E	0.0651442
Heavy	33	GAT	D	GCT	A	D33A	0.0861603
Heavy	33	GAT	D	GGT	G	D33G	0.0906283
Heavy	33	GAT	D	GTG	V	D33V	0.0503613
Heavy	33	GAT	D	TAC	Y	D33Y	0.0505819
Heavy	33	GAT	D	TGC	C	D33C	0.041315
Heavy	33	GAT	D	TGG	W	D33W	0.0483755
Heavy	33	GAT	D	TTC	F	D33F	0.04992
Heavy	34	ATC	I	AAC	N	I34N	0.0636616
Heavy	34	ATC	I	AAG	K	I34K	0.0506895
Heavy	34	ATC	I	ACC	T	I34T	0.0660053
Heavy	34	ATC	I	AGA	R	I34R	0.0532512
Heavy	34	ATC	I	AGC	S	I34S	0.0742356
Heavy	34	ATC	I	ATG	M	I34M	0.0501444
Heavy	34	ATC	I	CAC	H	I34H	0.0396795
Heavy	34	ATC	I	CAG	Q	I34Q	0.0421867
Heavy	34	ATC	I	CCT	P	I34P	0.044912
Heavy	34	ATC	I	CTG	L	I34L	0.0567395
Heavy	34	ATC	I	GAG	E	I34E	0.0501444
Heavy	34	ATC	I	GAT	D	I34D	0.0470377
Heavy	34	ATC	I	GCT	A	I34A	0.0468741
Heavy	34	ATC	I	GGT	G	I34G	0.0523791
Heavy	34	ATC	I	GTG	V	I34V	0.0528697
Heavy	34	ATC	I	TAC	Y	I34Y	0.0423502
Heavy	34	ATC	I	TGC	C	I34C	0.0461111
Heavy	34	ATC	I	TGG	W	I34W	0.0532512
Heavy	34	ATC	I	TTC	F	I34F	0.067477
Heavy	35	CAT	H	AAC	N	H35N	0.0405006
Heavy	35	CAT	H	AAG	K	H35K	0.0519464
Heavy	35	CAT	H	ACC	T	H35T	0.0358468
Heavy	35	CAT	H	AGA	R	H35R	0.0384253
Heavy	35	CAT	H	AGC	S	H35S	0.0285517
Heavy	35	CAT	H	ATC	I	H35I	0.0394944
Heavy	35	CAT	H	ATG	M	H35M	0.0389913
Heavy	35	CAT	H	CAG	Q	H35Q	0.0797434
Heavy	35	CAT	H	CCT	P	H35P	0.0869128
Heavy	35	CAT	H	CTG	L	H35L	0.0503742
Heavy	35	CAT	H	GAG	E	H35E	0.0462864
Heavy	35	CAT	H	GAT	D	H35D	0.0677945
Heavy	35	CAT	H	GCT	A	H35A	0.0480473
Heavy	35	CAT	H	GGT	G	H35G	0.0554053
Heavy	35	CAT	H	GTG	V	H35V	0.0455946
Heavy	35	CAT	H	TAC	Y	H35Y	0.0458462
Heavy	35	CAT	H	TGC	C	H35C	0.0395573
Heavy	35	CAT	H	TGG	W	H35W	0.0490535
Heavy	35	CAT	H	TTC	F	H35F	0.0423873
Heavy	48	GTT	V	AAC	N	V48N	0.039513
Heavy	48	GTT	V	AAG	K	V48K	0.0459205
Heavy	48	GTT	V	ACC	T	V48T	0.0267514
Heavy	48	GTT	V	AGA	R	V48R	0.0375374
Heavy	48	GTT	V	AGC	S	V48S	0.0447992
Heavy	48	GTT	V	ATC	I	V48I	0.0411683
Heavy	48	GTT	V	ATG	M	V48M	0.0397266
Heavy	48	GTT	V	CAC	H	V48H	0.0371636
Heavy	48	GTT	V	CAG	Q	V48Q	0.039513
Heavy	48	GTT	V	CCT	P	V48P	0.0378044
Heavy	48	GTT	V	CTG	L	V48L	0.0371102
Heavy	48	GTT	V	GAG	E	V48E	0.0380713
Heavy	48	GTT	V	GAT	D	V48D	0.0999573
Heavy	48	GTT	V	GCT	A	V48A	0.117525
Heavy	48	GTT	V	GGT	G	V48G	0.102093
Heavy	48	GTT	V	TAC	Y	V48Y	0.0389791
Heavy	48	GTT	V	TGC	C	V48C	0.0346006
Heavy	48	GTT	V	TGG	W	V48W	0.0460273
Heavy	48	GTT	V	TTC	F	V48F	0.0329453
Heavy	49	GCC	A	AAC	N	A49N	0.0443089
Heavy	49	GCC	A	AAG	K	A49K	0.0472561
Heavy	49	GCC	A	ACC	T	A49T	0.067378
Heavy	49	GCC	A	AGA	R	A49R	0.0529472
Heavy	49	GCC	A	AGC	S	A49S	0.0385671
Heavy	49	GCC	A	ATC	I	A49I	0.0471037
Heavy	49	GCC	A	ATG	M	A49M	0.0442073
Heavy	49	GCC	A	CAC	H	A49H	0.0412093
Heavy	49	GCC	A	CAG	Q	A49Q	0.0462907
Heavy	49	GCC	A	CCT	P	A49P	0.0463415
Heavy	49	GCC	A	CTG	L	A49L	0.0494919
Heavy	49	GCC	A	GAG	E	A49E	0.0564024
Heavy	49	GCC	A	GAT	D	A49D	0.0565549
Heavy	49	GCC	A	GGT	G	A49G	0.0439533
Heavy	49	GCC	A	GTG	V	A49V	0.0594004
Heavy	49	GCC	A	TAC	Y	A49Y	0.0428354
Heavy	49	GCC	A	TGC	C	A49C	0.0407012
Heavy	49	GCC	A	TGG	W	A49W	0.0480691
Heavy	49	GCC	A	TTC	F	A49F	0.0501524
Heavy	50	GTT	V	AAC	N	V50N	0.0359051
Heavy	50	GTT	V	AAG	K	V50K	0.0478901
Heavy	50	GTT	V	ACC	T	V50T	0.0363546
Heavy	50	GTT	V	AGA	R	V50R	0.0456429
Heavy	50	GTT	V	AGC	S	V50S	0.0440949
Heavy	50	GTT	V	ATC	I	V50I	0.0435955
Heavy	50	GTT	V		M	V50M	0
Heavy	50	GTT	V	CAC	H	V50H	0.0430961
Heavy	50	GTT	V	CAG	Q	V50Q	0.0428964
Heavy	50	GTT	V	CCT	P	V50P	0.0481898
Heavy	50	GTT	V	CTG	L	V50L	0.0569788
Heavy	50	GTT	V	GAG	E	V50E	0.048839
Heavy	50	GTT	V	GAT	D	V50D	0.0792509
Heavy	50	GTT	V	GCT	A	V50A	0.0870412
Heavy	50	GTT	V	GGT	G	V50G	0.083196
Heavy	50	GTT	V	TAC	Y	V50Y	0.0433958
Heavy	50	GTT	V	TGC	C	V50C	0.0412984
Heavy	50	GTT	V	TGG	W	V50W	0.0497378
Heavy	50	GTT	V	TTC	F	V50F	0.0498876
Heavy	51	GTT	V	AAC	N	V51N	0.0524705
Heavy	51	GTT	V	AAG	K	V51K	0.057367
Heavy	51	GTT	V	ACC	T	V51T	0.0479079
Heavy	51	GTT	V	AGA	R	V51R	0.0572557
Heavy	51	GTT	V	AGC	S	V51S	0.0510795
Heavy	51	GTT	V	ATC	I	V51I	0.0500779
Heavy	51	GTT	V	ATG	M	V51M	0.0518028
Heavy	51	GTT	V	CAC	H	V51H	0.049911
Heavy	51	GTT	V	CAG	Q	V51Q	0.058925
Heavy	51	GTT	V	CCT	P	V51P	0.0545293
Heavy	51	GTT	V	CTG	L	V51L	0.0713888
Heavy	51	GTT	V	GAG	E	V51E	0.0277098
Heavy	51	GTT	V	GAT	D	V51D	0.0271533
Heavy	51	GTT	V	GCT	A	V51A	0.0580347
Heavy	51	GTT	V	GGT	G	V51G	0.0609281
Heavy	51	GTT	V	TAC	Y	V51Y	0.0550857
Heavy	51	GTT	V	TGC	C	V51C	0.0459047
Heavy	51	GTT	V	TGG	W	V51W	0.0417316
Heavy	51	GTT	V	TTC	F	V51F	0.0507456
Heavy	52	ATG	M	AAC	N	M52N	0.0370178
Heavy	52	ATG	M	AAG	K	M52K	0.0676062
Heavy	52	ATG	M	ACC	T	M52T	0.0468892
Heavy	52	ATG	M	AGA	R	M52R	0.0468243
Heavy	52	ATG	M	AGC	S	M52S	0.0555916
Heavy	52	ATG	M	ATC	I	M52I	0.0558514
Heavy	52	ATG	M	CAC	H	M52H	0.0457852
Heavy	52	ATG	M	CAG	Q	M52Q	0.0611768
Heavy	52	ATG	M	CCT	P	M52P	0.050591
Heavy	52	ATG	M	CTG	L	M52L	0.0655929
Heavy	52	ATG	M	GAG	E	M52E	0.0573451
Heavy	52	ATG	M	GAT	D	M52D	0.0485777
Heavy	52	ATG	M	GCT	A	M52A	0.0456553
Heavy	52	ATG	M	GGT	G	M52G	0.0487726
Heavy	52	ATG	M	GTG	V	M52V	0.0715677
Heavy	52	ATG	M	TAC	Y	M52Y	0.0452656
Heavy	52	ATG	M	TGC	C	M52C	0.0440317
Heavy	52	ATG	M	TGG	W	M52W	0.0497467
Heavy	52	ATG	M	TTC	F	M52F	0.0561112
Heavy	53	CCA	P	AAC	N	P53N	0.0402089
Heavy	53	CCA	P	AAG	K	P53K	0.0561289
Heavy	53	CCA	P	ACC	T	P53T	0.010005
Heavy	53	CCA	P	AGA	R	P53R	0.0662598
Heavy	53	CCA	P	AGC	S	P53S	0.0446136
Heavy	53	CCA	P	ATC	I	P53I	0.047697
Heavy	53	CCA	P	ATG	M	P53M	0.0539265
Heavy	53	CCA	P	CAC	H	P53H	0.0455575
Heavy	53	CCA	P	CAG	Q	P53Q	0.0533602
Heavy	53	CCA	P	CTG	L	P53L	0.0505286
Heavy	53	CCA	P	GAG	E	P53E	0.0574503
Heavy	53	CCA	P	GAT	D	P53D	0.0570727
Heavy	53	CCA	P	GCT	A	P53A	0.0509061
Heavy	53	CCA	P	GGT	G	P53G	0.0536748
Heavy	53	CCA	P	GTG	V	P53V	0.0571986
Heavy	53	CCA	P	TAC	Y	P53Y	0.0458721
Heavy	53	CCA	P	TGC	C	P53C	0.0427888
Heavy	53	CCA	P	TGG	W	P53W	0.0577649
Heavy	53	CCA	P	TTC	F	P53F	0.0427259
Heavy	54	GAT	D	AAC	N	D54N	0.0611227
Heavy	54	GAT	D	AAG	K	D54K	0.0642004
Heavy	54	GAT	D	ACC	T	D54T	0.0521975
Heavy	54	GAT	D	AGA	R	D54R	0.0619229
Heavy	54	GAT	D	AGC	S	D54S	0.0491813
Heavy	54	GAT	D	ATC	I	D54I	0.0530592
Heavy	54	GAT	D	ATG	M	D54M	0.0485042
Heavy	54	GAT	D	CAC	H	D54H	0.0495507
Heavy	54	GAT	D	CAG	Q	D54Q	0.0510895
Heavy	54	GAT	D	CCT	P	D54P	0.0525668
Heavy	54	GAT	D	CTG	L	D54L	0.0502893
Heavy	54	GAT	D	GAG	E	D54E	0.0725717
Heavy	54	GAT	D	GCT	A	D54A	0.0682014
Heavy	54	GAT	D	GGT	G	D54G	0.066047
Heavy	54	GAT	D	GTG	V	D54V	0.0462883
Heavy	54	GAT	D	TAC	Y	D54Y	0.0572449
Heavy	54	GAT	D	TGC	C	D54C	0.0502277
Heavy	54	GAT	D		W	D54W	0
Heavy	54	GAT	D	TTC	F	D54F	0.0457343
Heavy	55	TCT	S	AAC	N	S55N	0.0395925
Heavy	55	TCT	S	AAG	K	S55K	0.0503905
Heavy	55	TCT	S	ACC	T	S55T	0.0364686
Heavy	55	TCT	S	AGA	R	S55R	0.052292
Heavy	55	TCT	S	ATC	I	S55I	0.0387097
Heavy	55	TCT	S	ATG	M	S55M	0.0440068
Heavy	55	TCT	S	CAC	H	S55H	0.0434635
Heavy	55	TCT	S	CAG	Q	S55Q	0.055416
Heavy	55	TCT	S	CCT	P	S55P	0.0577929
Heavy	55	TCT	S	CTG	L	S55L	0.0560272
Heavy	55	TCT	S	GAG	E	S55E	0.0466553
Heavy	55	TCT	S	GAT	D	S55D	0.0554839
Heavy	55	TCT	S	GCT	A	S55A	0.0571817
Heavy	55	TCT	S	GGT	G	S55G	0.0643124
Heavy	55	TCT	S	GTG	V	S55V	0.0526316
Heavy	55	TCT	S	TAC	Y	S55Y	0.0437351
Heavy	55	TCT	S	TGC	C	S55C	0.0404754
Heavy	55	TCT	S	TGG	W	S55W	0.0624109
Heavy	55	TCT	S	TTC	F	S55F	0.0522241
Heavy	56	GGT	G	AAC	N	G56N	0.0639315
Heavy	56	GGT	G	AAG	K	G56K	0.0450773
Heavy	56	GGT	G	ACC	T	G56T	0.0558986
Heavy	56	GGT	G	AGA	R	G56R	0.0663214
Heavy	56	GGT	G	AGC	S	G56S	0.0622718
Heavy	56	GGT	G	ATC	I	G56I	0.0634004
Heavy	56	GGT	G	ATG	M	G56M	0.0418243
Heavy	56	GGT	G	CAC	H	G56H	0.0637323
Heavy	56	GGT	G	CAG	Q	G56Q	0.0272854
Heavy	56	GGT	G	CCT	P	G56P	0.0647281
Heavy	56	GGT	G	CTG	L	G56L	0.0196508
Heavy	56	GGT	G	GAG	E	G56E	0.0302729
Heavy	56	GGT	G	GAT	D	G56D	0.117506
Heavy	56	GGT	G	GCT	A	G56A	0.0826529
Heavy	56	GGT	G	GTG	V	G56V	0.0222399
Heavy	56	GGT	G	TAC	Y	G56Y	0.0639315
Heavy	56	GGT	G	TGC	C	G56C	0.0366461
Heavy	56	GGT	G	TGG	W	G56W	0.00604129
Heavy	56	GGT	G	TTC	F	G56F	0.066587
Heavy	57	CAT	H	AAC	N	H57N	0.0454261
Heavy	57	CAT	H	AAG	K	H57K	0.051996
Heavy	57	CAT	H	ACC	T	H57T	0.0366662
Heavy	57	CAT	H	AGA	R	H57R	0.0458641
Heavy	57	CAT	H	AGC	S	H57S	0.0400451
Heavy	57	CAT	H	ATC	I	H57I	0.0337254
Heavy	57	CAT	H	ATG	M	H57M	0.0411713
Heavy	57	CAT	H	CAG	Q	H57Q	0.0611313
Heavy	57	CAT	H	CCT	P	H57P	0.0583156
Heavy	57	CAT	H	CTG	L	H57L	0.0479289
Heavy	57	CAT	H	GAG	E	H57E	0.0578776
Heavy	57	CAT	H	GAT	D	H57D	0.0625078
Heavy	57	CAT	H	GCT	A	H57A	0.0552497
Heavy	57	CAT	H	GGT	G	H57G	0.0598173
Heavy	57	CAT	H	GTG	V	H57V	0.0508072
Heavy	57	CAT	H	TAC	Y	H57Y	0.0487423
Heavy	57	CAT	H	TGC	C	H57C	0.0392316
Heavy	57	CAT	H	TGG	W	H57W	0.0629458
Heavy	57	CAT	H	TTC	F	H57F	0.0412965
Heavy	58	ACC	T	AAC	N	T58N	0.0593398
Heavy	58	ACC	T	AAG	K	T58K	0.0504993
Heavy	58	ACC	T	AGA	R	T58R	0.0470648
Heavy	58	ACC	T	AGC	S	T58S	0.0464924
Heavy	58	ACC	T	ATC	I	T58I	0.0630287
Heavy	58	ACC	T	ATG	M	T58M	0.0569866
Heavy	58	ACC	T	CAC	H	T58H	0.0376518
Heavy	58	ACC	T	CAG	Q	T58Q	0.0415315
Heavy	58	ACC	T	CCT	P	T58P	0.0485912
Heavy	58	ACC	T	CTG	L	T58L	0.0508173
Heavy	58	ACC	T	GAG	E	T58E	0.0560326
Heavy	58	ACC	T	GAT	D	T58D	0.059467
Heavy	58	ACC	T	GCT	A	T58A	0.0532341
Heavy	58	ACC	T	GGT	G	T58G	0.0571138
Heavy	58	ACC	T	GTG	V	T58V	0.0552057
Heavy	58	ACC	T	TAC	Y	T58Y	0.0502449
Heavy	58	ACC	T	TGC	C	T58C	0.0522165
Heavy	58	ACC	T	TGG	W	T58W	0.0583858
Heavy	58	ACC	T	TTC	F	T58F	0.0560962
Heavy	59	AAC	N	AAG	K	N59K	0.0516482
Heavy	59	AAC	N	ACC	T	N59T	0.0708032
Heavy	59	AAC	N	AGA	R	N59R	0.044891
Heavy	59	AAC	N	AGC	S	N59S	0.083965
Heavy	59	AAC	N	ATC	I	N59I	0.0784417
Heavy	59	AAC	N	ATG	M	N59M	0.0531171
Heavy	59	AAC	N	CAC	H	N59H	0.0602856
Heavy	59	AAC	N	CAG	Q	N59Q	0.0458311
Heavy	59	AAC	N	CCT	P	N59P	0.0383689
Heavy	59	AAC	N	CTG	L	N59L	0.0504142
Heavy	59	AAC	N	GAG	E	N59E	0.0497091
Heavy	59	AAC	N	GAT	D	N59D	0.0495916
Heavy	59	AAC	N	GCT	A	N59A	0.0376638
Heavy	59	AAC	N	GGT	G	N59G	0.0428345
Heavy	59	AAC	N	GTG	V	N59V	0.0490041
Heavy	59	AAC	N	TAC	Y	N59Y	0.0517657
Heavy	59	AAC	N	TGC	C	N59C	0.0498267
Heavy	59	AAC	N	TGG	W	N59W	0.0444797
Heavy	59	AAC	N	TTC	F	N59F	0.0473588
Heavy	60	TAT	Y	AAC	N	Y60N	0.0361117
Heavy	60	TAT	Y	AAG	K	Y60K	0.0529185
Heavy	60	TAT	Y	ACC	T	Y60T	0.0254372
Heavy	60	TAT	Y	AGA	R	Y60R	0.0384965
Heavy	60	TAT	Y	AGC	S	Y60S	0.042471
Heavy	60	TAT	Y	ATC	I	Y60I	0.0384965
Heavy	60	TAT	Y	ATG	M	Y60M	0.0405405
Heavy	60	TAT	Y	CAC	H	Y60H	0.0400863
Heavy	60	TAT	Y	CAG	Q	Y60Q	0.0372473
Heavy	60	TAT	Y	CCT	P	Y60P	0.0484897
Heavy	60	TAT	Y	CTG	L	Y60L	0.0612083
Heavy	60	TAT	Y	GAG	E	Y60E	0.0605269
Heavy	60	TAT	Y	GAT	D	Y60D	0.0821031
Heavy	60	TAT	Y	GCT	A	Y60A	0.0522371
Heavy	60	TAT	Y	GGT	G	Y60G	0.0447422
Heavy	60	TAT	Y	GTG	V	Y60V	0.0532591
Heavy	60	TAT	Y	TGC	C	Y60C	0.0428117
Heavy	60	TAT	Y	TGG	W	Y60W	0.066432
Heavy	60	TAT	Y	TTC	F	Y60F	0.0336134
Heavy	97	AGC	S	AAC	N	S97N	0.0715522
Heavy	97	AGC	S	AAG	K	S97K	0.0575877
Heavy	97	AGC	S	ACC	T	S97T	0.0486901
Heavy	97	AGC	S	AGA	R	S97R	0.085393
Heavy	97	AGC	S	ATC	I	S97I	0.0651261
Heavy	97	AGC	S	ATG	M	S97M	0.0490608
Heavy	97	AGC	S	CAC	H	S97H	0.0503584
Heavy	97	AGC	S	CAG	Q	S97Q	0.0412753
Heavy	97	AGC	S	CCT	P	S97P	0.0380623
Heavy	97	AGC	S	CTG	L	S97L	0.0488754
Heavy	97	AGC	S	GAG	E	S97E	0.0446738
Heavy	97	AGC	S	GAT	D	S97D	0.0484429
Heavy	97	AGC	S	GCT	A	S97A	0.0447973
Heavy	97	AGC	S	GGT	G	S97G	0.0574642
Heavy	97	AGC	S	GTG	V	S97V	0.0538804
Heavy	97	AGC	S	TAC	Y	S97Y	0.0508527
Heavy	97	AGC	S	TGC	C	S97C	0.0578349
Heavy	97	AGC	S	TGG	W	S97W	0.0452916
Heavy	97	AGC	S	TTC	F	S97F	0.040781
Heavy	98	CGC	R	AAC	N	R98N	0.0441616
Heavy	98	CGC	R	AAG	K	R98K	0.0532374
Heavy	98	CGC	R	ACC	T	R98T	0.0375761
Heavy	98	CGC	R	AGC	S	R98S	0.0657997
Heavy	98	CGC	R	ATC	I	R98I	0.039679
Heavy	98	CGC	R	ATG	M	R98M	0.0482568
Heavy	98	CGC	R	CAC	H	R98H	0.0679026
Heavy	98	CGC	R	CAG	Q	R98Q	0.0612618
Heavy	98	CGC	R	CCT	P	R98P	0.0342557
Heavy	98	CGC	R	CTG	L	R98L	0.0522966
Heavy	98	CGC	R	GAG	E	R98E	0.0484228
Heavy	98	CGC	R	GAT	D	R98D	0.0427781
Heavy	98	CGC	R	GCT	A	R98A	0.0472053
Heavy	98	CGC	R	GGT	G	R98G	0.0513005
Heavy	98	CGC	R	GTG	V	R98V	0.0446597
Heavy	98	CGC	R	TAC	Y	R98Y	0.0372994
Heavy	98	CGC	R	TGC	C	R98C	0.0793581
Heavy	98	CGC	R	TGG	W	R98W	0.0543442
Heavy	98	CGC	R	TTC	F	R98F	0.036746
Heavy	99	GCA	A	AAC	N	A99N	0.0490146
Heavy	99	GCA	A	AAG	K	A99K	0.0588046
Heavy	99	GCA	A	ACC	T	A99T	0.0468247
Heavy	99	GCA	A	AGA	R	A99R	0.0498519
Heavy	99	GCA	A	AGC	S	A99S	0.036777
Heavy	99	GCA	A	ATC	I	A99I	0.0488857
Heavy	99	GCA	A	ATG	M	A99M	0.045923
Heavy	99	GCA	A	CAC	H	A99H	0.0443772
Heavy	99	GCA	A	CAG	Q	A99Q	0.0513977
Heavy	99	GCA	A	CCT	P	A99P	0.0425093
Heavy	99	GCA	A	CTG	L	A99L	0.0405127
Heavy	99	GCA	A	GAG	E	A99E	0.0503671
Heavy	99	GCA	A	GAT	D	A99D	0.0484993
Heavy	99	GCA	A	GGT	G	A99G	0.0549401
Heavy	99	GCA	A	GTG	V	A99V	0.0509468
Heavy	99	GCA	A	TAC	Y	A99Y	0.05114
Heavy	99	GCA	A	TGC	C	A99C	0.0581605
Heavy	99	GCA	A	TGG	W	A99W	0.0650522
Heavy	99	GCA	A	TTC	F	A99F	0.0504959
Heavy	100	ACC	T	AAC	N	T100N	0.062946
Heavy	100	ACC	T	AAG	K	T100K	0.0580988
Heavy	100	ACC	T	AGA	R	T100R	0.045375
Heavy	100	ACC	T	AGC	S	T100S	0.0536556
Heavy	100	ACC	T	ATC	I	T100I	0.0617342
Heavy	100	ACC	T	ATG	M	T100M	0.0527804
Heavy	100	ACC	T	CAC	H	T100H	0.0550693
Heavy	100	ACC	T	CAG	Q	T100Q	0.0554733
Heavy	100	ACC	T	CCT	P	T100P	0.0457116
Heavy	100	ACC	T	CTG	L	T100L	0.058974
Heavy	100	ACC	T	GAG	E	T100E	0.0414703
Heavy	100	ACC	T	GAT	D	T100D	0.0463848
Heavy	100	ACC	T	GCT	A	T100A	0.0388448
Heavy	100	ACC	T	GGT	G	T100G	0.0593106
Heavy	100	ACC	T	GTG	V	T100V	0.0519725
Heavy	100	ACC	T	TAC	Y	T100Y	0.049347
Heavy	100	ACC	T	TGC	C	T100C	0.0595799
Heavy	100	ACC	T	TGG	W	T100W	0.0564158
Heavy	100	ACC	T	TTC	F	T100F	0.0468561
Heavy	101	AAC	N	AAG	K	N101K	0.0483347
Heavy	101	AAC	N	ACC	T	N101T	0.0753878
Heavy	101	AAC	N	AGA	R	N101R	0.0414813
Heavy	101	AAC	N	AGC	S	N101S	0.0986534
Heavy	101	AAC	N	ATC	I	N101I	0.0820608
Heavy	101	AAC	N	ATG	M	N101M	0.0512204
Heavy	101	AAC	N	CAC	H	N101H	0.0563905
Heavy	101	AAC	N	CAG	Q	N101Q	0.0423831
Heavy	101	AAC	N	CCT	P	N101P	0.0437658
Heavy	101	AAC	N	CTG	L	N101L	0.041842
Heavy	101	AAC	N	GAG	E	N101E	0.0425634
Heavy	101	AAC	N	GAT	D	N101D	0.0507394
Heavy	101	AAC	N	GCT	A	N101A	0.0435854
Heavy	101	AAC	N	GGT	G	N101G	0.0438259
Heavy	101	AAC	N	GTG	V	N101V	0.0488157
Heavy	101	AAC	N	TAC	Y	N101Y	0.0516412
Heavy	101	AAC	N	TGC	C	N101C	0.0455092
Heavy	101	AAC	N	TGG	W	N101W	0.0503186
Heavy	101	AAC	N	TTC	F	N101F	0.0414813
Heavy	102	ATC	I	AAC	N	I102N	0.0955964
Heavy	102	ATC	I	AAG	K	I102K	0.0432196
Heavy	102	ATC	I	ACC	T	I102T	0.0689414
Heavy	102	ATC	I	AGA	R	I102R	0.0380869
Heavy	102	ATC	I	AGC	S	I102S	0.124118
Heavy	102	ATC	I	ATG	M	I102M	0.0516185
Heavy	102	ATC	I	CAC	H	I102H	0.0351123
Heavy	102	ATC	I	CAG	Q	I102Q	0.05296
Heavy	102	ATC	I	CCT	P	I102P	0.0476524
Heavy	102	ATC	I	CTG	L	I102L	0.0501604
Heavy	102	ATC	I	GAG	E	I102E	0.0495771
Heavy	102	ATC	I	GAT	D	I102D	0.0335375
Heavy	102	ATC	I	GCT	A	I102A	0.0333625
Heavy	102	ATC	I	GGT	G	I102G	0.0491689
Heavy	102	ATC	I	GTG	V	I102V	0.0502187
Heavy	102	ATC	I	TAC	Y	I102Y	0.0365704
Heavy	102	ATC	I	TGC	C	I102C	0.0378536
Heavy	102	ATC	I	TGG	W	I102W	0.047769
Heavy	102	ATC	I	TTC	F	I102F	0.0544765
Heavy	103	CCT	P	AAC	N	P103N	0.0405842
Heavy	103	CCT	P	AAG	K	P103K	0.0526665
Heavy	103	CCT	P	ACC	T	P103T	0.0477982
Heavy	103	CCT	P	AGA	R	P103R	0.0497898
Heavy	103	CCT	P	AGC	S	P103S	0.0530648
Heavy	103	CCT	P	ATC	I	P103I	0.0443018
Heavy	103	CCT	P	ATG	M	P103M	0.0507634
Heavy	103	CCT	P	CAC	H	P103H	0.0475769
Heavy	103	CCT	P	CAG	Q	P103Q	0.0591724
Heavy	103	CCT	P	CTG	L	P103L	0.0622704
Heavy	103	CCT	P	GAG	E	P103E	0.0588183
Heavy	103	CCT	P	GAT	D	P103D	0.0615623
Heavy	103	CCT	P	GCT	A	P103A	0.056871
Heavy	103	CCT	P	GGT	G	P103G	0.0696172
Heavy	103	CCT	P	GTG	V	P103V	0.0502324
Heavy	103	CCT	P	TAC	Y	P103Y	0.040717
Heavy	103	CCT	P	TGC	C	P103C	0.0499668
Heavy	103	CCT	P	TGG	W	P103W	0.051383
Heavy	103	CCT	P	TTC	F	P103F	0.0528435
Heavy	104	GTT	V	AAC	N	V104N	0.0447166
Heavy	104	GTT	V	AAG	K	V104K	0.0482718
Heavy	104	GTT	V	ACC	T	V104T	0.0380012
Heavy	104	GTT	V	AGA	R	V104R	0.0464152
Heavy	104	GTT	V	AGC	S	V104S	0.0466127
Heavy	104	GTT	V	ATC	I	V104I	0.052301
Heavy	104	GTT	V	ATG	M	V104M	0.0482323
Heavy	104	GTT	V	CAC	H	V104H	0.0502469
Heavy	104	GTT	V	CAG	Q	V104Q	0.0473237
Heavy	104	GTT	V	CCT	P	V104P	0.0585029
Heavy	104	GTT	V	CTG	L	V104L	0.0481533
Heavy	104	GTT	V	GAG	E	V104E	0.0481928
Heavy	104	GTT	V	GAT	D	V104D	0.0649022
Heavy	104	GTT	V	GCT	A	V104A	0.0652578
Heavy	104	GTT	V	GGT	G	V104G	0.0573968
Heavy	104	GTT	V	TAC	Y	V104Y	0.0407268
Heavy	104	GTT	V	TGC	C	V104C	0.0357891
Heavy	104	GTT	V	TGG	W	V104W	0.0417934
Heavy	104	GTT	V	TTC	F	V104F	0.0463757
Heavy	105	TAC	Y	AAC	N	Y105N	0.0588364
Heavy	105	TAC	Y	AAG	K	Y105K	0.0567351
Heavy	105	TAC	Y	ACC	T	Y105T	0.0529703
Heavy	105	TAC	Y	AGA	R	Y105R	0.0566038
Heavy	105	TAC	Y	AGC	S	Y105S	0.0562536
Heavy	105	TAC	Y	ATC	I	Y105I	0.0471041
Heavy	105	TAC	Y	ATG	M	Y105M	0.0597995
Heavy	105	TAC	Y	CAC	H	Y105H	0.0597557
Heavy	105	TAC	Y	CAG	Q	Y105Q	0.0435144
Heavy	105	TAC	Y	CCT	P	Y105P	0.053802
Heavy	105	TAC	Y	CTG	L	Y105L	0.0546338
Heavy	105	TAC	Y	GAG	E	Y105E	0.0542398
Heavy	105	TAC	Y	GAT	D	Y105D	0.0566913
Heavy	105	TAC	Y	GCT	A	Y105A	0.0405814
Heavy	105	TAC	Y	GGT	G	Y105G	0.0228516
Heavy	105	TAC	Y	GTG	V	Y105V	0.0510879
Heavy	105	TAC	Y	TGC	C	Y105C	0.0517007
Heavy	105	TAC	Y	TGG	W	Y105W	0.0531016
Heavy	105	TAC	Y	TTC	F	Y105F	0.0697369
Heavy	106	GCA	A	AAC	N	A106N	0.0455541
Heavy	106	GCA	A	AAG	K	A106K	0.0460906
Heavy	106	GCA	A	ACC	T	A106T	0.0516787
Heavy	106	GCA	A	AGA	R	A106R	0.0531986
Heavy	106	GCA	A	AGC	S	A106S	0.0437212
Heavy	106	GCA	A	ATC	I	A106I	0.0471635
Heavy	106	GCA	A	ATG	M	A106M	0.052081
Heavy	106	GCA	A	CAC	H	A106H	0.053601
Heavy	106	GCA	A	CAG	Q	A106Q	0.0489964
Heavy	106	GCA	A	CCT	P	A106P	0.0455988
Heavy	106	GCA	A	CTG	L	A106L	0.0518575
Heavy	106	GCA	A	GAG	E	A106E	0.056015
Heavy	106	GCA	A	GAT	D	A106D	0.0500246
Heavy	106	GCA	A	GGT	G	A106G	0.0483258
Heavy	106	GCA	A	GTG	V	A106V	0.0567303
Heavy	106	GCA	A	TAC	Y	A106Y	0.0403684
Heavy	106	GCA	A	TGC	C	A106C	0.0455541
Heavy	106	GCA	A	TGG	W	A106W	0.0474317
Heavy	106	GCA	A	TTC	F	A106F	0.0438106
Heavy	107	TTT	F	AAC	N	F107N	0.045379
Heavy	107	TTT	F	AAG	K	F107K	0.0496722
Heavy	107	TTT	F	ACC	T	F107T	0.0376235
Heavy	107	TTT	F	AGA	R	F107R	0.0517034
Heavy	107	TTT	F	AGC	S	F107S	0.0489336
Heavy	107	TTT	F	ATC	I	F107I	0.0484258
Heavy	107	TTT	F	ATG	M	F107M	0.0529037
Heavy	107	TTT	F	CAC	H	F107H	0.0409934
Heavy	107	TTT	F	CAG	Q	F107Q	0.0481027
Heavy	107	TTT	F	CCT	P	F107P	0.0504109
Heavy	107	TTT	F	CTG	L	F107L	0.0579356
Heavy	107	TTT	F	GAG	E	F107E	0.0496261
Heavy	107	TTT	F	GAT	D	F107D	0.0534115
Heavy	107	TTT	F	GCT	A	F107A	0.0465793
Heavy	107	TTT	F	GGT	G	F107G	0.0524421
Heavy	107	TTT	F	GTG	V	F107V	0.0526729
Heavy	107	TTT	F	TAC	Y	F107Y	0.0509648
Heavy	107	TTT	F	TGC	C	F107C	0.0466716
Heavy	107	TTT	F	TGG	W	F107W	0.0495337
