# Supplementary material for: Hydrophobic interactions dominate the recognition of a KRAS G12V neoantigen
Source: Nat Commun. 2023 Aug 21;14:5063. doi: 10.1038/s41467-023-40821-w (PMC10442379; doi:10.1038/s41467-023-40821-w)
Supplement: Supplementary file 7 — Source data [file 41467_2023_40821_MOESM7_ESM.xlsx]

## Sheet: Figure 1B
Figure 1B — raw SDS PAGE gel of SEC of V2-IgG/KRASG12V-HLA-A*03:01 complex

## Sheet: Figure 1D
Figure 1D — FSC graph
Spatial Frequency (1/A)	Fourier Shell Correlation
0.001001	1
0.00370261	0.999998
0.00740521	0.999995
0.0111078	0.99999
0.0148104	0.999983
0.018513	0.999965
0.0222156	0.999921
0.0259182	0.999824
0.0296209	0.999754
0.0333235	0.999613
0.0370261	0.999188
0.0407287	0.998475
0.0444313	0.997885
0.0481339	0.997256
0.0518365	0.996591
0.0555391	0.995862
0.0592417	0.994152
0.0629443	0.991019
0.0666469	0.989474
0.0703495	0.989087
0.0740521	0.988502
0.0777547	0.987038
0.0814574	0.986325
0.08516	0.984816
0.0888626	0.981344
0.0925652	0.976984
0.0962678	0.97299
0.0999704	0.969785
0.103673	0.968023
0.107376	0.964667
0.111078	0.960971
0.114781	0.956621
0.118483	0.953443
0.122186	0.950676
0.125889	0.947141
0.129591	0.943823
0.133294	0.939496
0.136996	0.933359
0.140699	0.92954
0.144402	0.74586
0.148104	0.847694
0.151807	0.853172
0.155509	0.851069
0.159212	0.858469
0.162915	0.868813
0.166617	0.882395
0.17032	0.887658
0.174023	0.900426
0.177725	0.911133
0.181428	0.915291
0.18513	0.916969
0.188833	0.92016
0.192536	0.924596
0.196238	0.929446
0.199941	0.932795
0.203643	0.931505
0.207346	0.929405
0.211049	0.929662
0.214751	0.932407
0.218454	0.93281
0.222156	0.928904
0.225859	0.920138
0.229562	0.907279
0.233264	0.890064
0.236967	0.866189
0.240669	0.837666
0.244372	0.812746
0.248075	0.797466
0.251777	0.787338
0.25548	0.773337
0.259182	0.749544
0.262885	0.725021
0.266588	0.701735
0.27029	0.671658
0.273993	0.644952
0.277696	0.619178
0.281398	0.578489
0.285101	0.532755
0.288803	0.480015
0.292506	0.424902
0.296209	0.351659
0.299911	0.304605
0.303614	0.289701
0.307316	0.261084
0.311019	0.223331
0.314722	0.186865
0.318424	0.150616
0.322127	0.128943
0.325829	0.0977275
0.329532	0.0836447
0.333235	0.0661513
0.336937	0.0523196
0.34064	0.0415251
0.344342	0.045979
0.348045	0.0508136
0.351748	0.0490523
0.35545	0.0550511
0.359153	0.0416005
0.362855	0.0240076
0.366558	0.0230696
0.370261	0.0111253
0.373963	0.0267808
0.377666	0.0367687
0.381369	0.0231981
0.385071	0.00193866
0.388774	-0.00882316
0.392476	-0.00334431
0.396179	-0.0159316
0.399882	-0.0203637
0.403584	-0.0291235
0.407287	-0.0361127
0.410989	-0.0304012
0.414692	-0.030231
0.418395	-0.034854
0.422097	-0.0286391
0.4258	-0.0238585
0.429502	-0.0156198
0.433205	-0.0143721
0.436908	-0.0137406
0.44061	-0.0105139
0.444313	-0.00683693
0.448015	-0.008743
0.451718	-0.00742648
0.455421	-0.0063809
0.459123	-0.00646519
0.462826	-0.0106938
0.466528	-0.0147214
0.470231	-0.0104075
0.473934	0.0144087
0.477636	0.0258026
0.481339	0.0155153
0.485041	-0.00715109
0.488744	-0.00973452
0.492447	-0.00401496
0.496149	0.000116871
0.499852	-0.00445286
0.503555	-0.00968831
0.507257	-0.00895547
0.51096	-0.00414195
0.514662	0.00507118
0.518365	0.0129928
0.522068	0.00917461
0.52577	-0.0063802
0.529473	-0.0255444
0.533175	-0.0297509
0.536878	-0.0390007
0.540581	-0.0390264
0.544283	-0.034911
0.547986	-0.0221883
0.551688	-0.00537156
0.555391	-0.00242015
0.559094	0.00672113
0.562796	0.0105875
0.566499	0.0114553
0.570201	0.0129667
0.573904	0.00950351
0.577607	0.00793569
0.581309	0.0115888
0.585012	-0.00207129
0.588714	-0.0112597
0.592417	-0.0101794

## Sheet: Figure 5A
Figure 5A— DSF of pHLA monomers
Temperature (Celsius)	KRAS WT	KRAS G12V
25	2.86	2.97
26	6.19	6.44
27	5.72	5.95
28	5.72	5.95
29	5.72	5.95
30	5.69	5.93
31	5.8	6.03
32	6.34	6.3
33	6.28	6.25
34	5.93	6.03
35	5.77	5.99
36	5.21	5.52
37	4.05	4.92
38	3.24	4.72
39	2.71	4.47
40	2.09	4.06
41	1.73	3.87
42	1.44	3.27
43	1.13	2.09
44	0.57	1.12
45	-0.44	0.05
46	-1.92	-1.28
47	-3.6	-2.48
48	-5.8	-3.54
49	-7.91	-5.16
50	-9.33	-6.84
51	-10.24	-8.36
52	-10.69	-9.71
53	-10.81	-10.14
54	-10.12	-10.36
55	-9.25	-9.09
56	-7.89	-6.95
57	-5.76	-3.8
58	-3.03	-0.43
59	-0.31	3.19
60	2.01	6.55
61	4.18	9.29
62	6.01	11.24
63	6.96	12.6
64	7.86	13.65
65	9.03	14.48
66	10.04	14.97
67	10.54	15.2
68	11.05	15.41
69	11.46	15.37
70	11.62	14.97
71	11.51	14.47
72	11.5	14.34
73	11.89	14.03
74	12.24	13.49
75	12.22	13.38
76	12.12	13.49
77	12.27	13.34
78	11.93	13.33
79	11.37	13.74
80	11.15	13.89
81	10.73	13.89
82	10.15	13.94
83	9.82	13.79
84	9.66	13.18
85	9.53	12.53
86	9.64	11.94
87	9.64	11.08
88	9.46	10.32
89	9.17	9.76
90	8.87	9.37
91	8.51	8.88
92	7.85	8.43
93	7.43	8.16
94	7.07	8.06
95	6.5	7.65
96	6.31	7.44
97	6.56	7.24
98	6.5	6.89
99	7.27	6.67
100	3.51	2.71

## Sheet: Figure 6A
Figure 6A— Relative binding to G12V/A3 monomer vs. CD3 heterodimer
Variant	Relative Binding ([G12V/A3 pMHC A450-A540]/[CD3e/d A450-A540])
V2	1
F53N	0.745352
F53R	0.811427
F53W	0.668825
Q89D	1.43762
I102T	1.41211
V104A	1.82285
V104I	0.66968
V104N	0.407395
V104R	1.51749
Y105H	0.023945
Y105Q	0.054871
Y105R	0.011791
Y105S	0.061985
Y105T	0.065666
A106I	1.56576
A106L	1.24135
A106M	1.79966
A106T	1.27128

## Sheet: Figure 6B
Figure 6B— Single-cycle SPR of V2 scDb against pHLA monomers
	Response Units (RU)
Time (sec)	KRAS WT	KRAS G12V	KRAS G12V (onetoone fit)
-25.4	-0.175308	-0.172333	0
-25.3	-0.164063	-0.164368	0
-25.2	-0.167969	-0.166412	0
-25.1	-0.167969	-0.156067	0
-25	-0.175476	-0.162659	0
-24.9	-0.155777	-0.164215	0
-24.8	-0.144531	-0.160461	0
-24.7	-0.144226	-0.154358	0
-24.6	-0.148743	-0.156555	0
-24.5	-0.15625	-0.150452	0
-24.4	-0.163589	-0.140778	0
-24.3	-0.152344	-0.137024	0
-24.2	-0.152512	-0.148743	0
-24.1	-0.167969	-0.144684	0
-24	-0.159683	-0.14093	0
-23.9	-0.164063	-0.142639	0
-23.8	-0.175308	-0.137024	0
-23.7	-0.155945	-0.144684	0
-23.6	-0.148438	-0.134827	0
-23.5	-0.147964	-0.123108	0
-23.4	-0.136719	-0.113434	0
-23.3	-0.136887	-0.117493	0
-23.2	-0.140625	-0.129211	0
-23.1	-0.152344	-0.123108	0
-23	-0.152649	-0.117493	0
-22.9	-0.159683	-0.111389	0
-22.8	-0.15625	-0.105774	0
-22.7	-0.144531	-0.113434	0
-22.6	-0.144226	-0.10968	0
-22.5	-0.136719	-0.103577	0
-22.4	-0.136246	-0.0939026	0
-22.3	-0.136719	-0.0901489	0
-22.2	-0.136719	-0.0901489	0
-22.1	-0.144226	-0.0918579	0
-22	-0.136246	-0.0862427	0
-21.9	-0.136719	-0.105621	0
-21.8	-0.136246	-0.101868	0
-21.7	-0.124695	-0.0957642	0
-21.6	-0.117188	-0.0979614	0
-21.5	-0.124527	-0.0979614	0
-21.4	-0.113281	-0.111389	0
-21.3	-0.112976	-0.0939026	0
-21.2	-0.105469	-0.0979614	0
-21.1	-0.116714	-0.0918579	0
-21	-0.105469	-0.0821838	0
-20.9	-0.105164	-0.0840454	0
-20.8	-0.0971832	-0.0845337	0
-20.7	-0.09375	-0.0979614	0
-20.6	-0.09375	-0.0979614	0
-20.5	-0.105469	-0.103577	0
-20.4	-0.105164	-0.0862427	0
-20.3	-0.0971832	-0.0939026	0
-20.2	-0.0859375	-0.101868	0
-20.1	-0.0859375	-0.0957642	0
-20	-0.0854645	-0.0979614	0
-19.9	-0.0742188	-0.105774	0
-19.8	-0.0739136	-0.101715	0
-19.7	-0.0664063	-0.0918579	0
-19.6	-0.077652	-0.104065	0
-19.5	-0.0664063	-0.103577	0
-19.4	-0.0664063	-0.101715	0
-19.3	-0.0742188	-0.0979614	0
-19.2	-0.0739136	-0.10968	0
-19.1	-0.0664063	-0.103577	0
-19	-0.0664063	-0.0996704	0
-18.9	-0.078125	-0.0899963	0
-18.8	-0.077652	-0.104065	0
-18.7	-0.0664063	-0.121399	0
-18.6	-0.0742188	-0.115295	0
-18.5	-0.0739136	-0.113739	0
-18.4	-0.0664063	-0.125153	0
-18.3	-0.0664063	-0.115295	0
-18.2	-0.078125	-0.10968	0
-18.1	-0.077652	-0.105621	0
-18	-0.0668793	-0.103577	0
-17.9	-0.0664063	-0.0979614	0
-17.8	-0.0659332	-0.101715	0
-17.7	-0.0625	-0.10202	0
-17.6	-0.0625	-0.111389	0
-17.5	-0.0739136	-0.101715	0
-17.4	-0.0664063	-0.0918579	0
-17.3	-0.0659332	-0.0923462	0
-17.2	-0.0546875	-0.0939026	0
-17.1	-0.0625	-0.099823	0
-17	-0.0625	-0.0918579	0
-16.9	-0.0546875	-0.0923462	0
-16.8	-0.0664063	-0.0939026	0
-16.7	-0.0664063	-0.0840454	0
-16.6	-0.0664063	-0.0804749	0
-16.5	-0.0659332	-0.0762329	0
-16.4	-0.0546875	-0.0706177	0
-16.3	-0.0625	-0.0665588	0
-16.2	-0.0746918	-0.066864	0
-16.1	-0.078125	-0.0645142	0
-16	-0.078125	-0.0687561	0
-15.9	-0.078125	-0.0645142	0
-15.8	-0.078125	-0.068573	0
-15.7	-0.0856323	-0.0626526	0
-15.6	-0.078125	-0.0588989	0
-15.5	-0.077652	-0.0548401	0
-15.4	-0.0664063	-0.0551453	0
-15.3	-0.0784302	-0.0588989	0
-15.2	-0.0856323	-0.0667114	0
-15.1	-0.0664063	-0.0626526	0
-15	-0.0664063	-0.0629578	0
-14.9	-0.0742188	-0.0667114	0
-14.8	-0.0659332	-0.0606079	0
-14.7	-0.0546875	-0.0509338	0
-14.6	-0.0551605	-0.0588989	0
-14.5	-0.0778198	-0.0706177	0
-14.4	-0.0588989	-0.0706177	0
-14.3	-0.0659332	-0.0706177	0
-14.2	-0.0543823	-0.0723267	0
-14.1	-0.0551605	-0.0667114	0
-14	-0.0659332	-0.0667114	0
-13.9	-0.0667114	-0.0728149	0
-13.8	-0.0664063	-0.0682678	0
-13.7	-0.0664063	-0.0706177	0
-13.6	-0.0661011	-0.0604553	0
-13.5	-0.0698395	-0.0510864	0
-13.4	-0.046875	-0.0510864	0
-13.3	-0.047348	-0.0650024	0
-13.2	-0.0546875	-0.0645142	0
-13.1	-0.0543823	-0.0667114	0
-13	-0.046402	-0.0606079	0
-12.9	-0.0354614	-0.0610962	0
-12.8	-0.0429688	-0.0743713	0
-12.7	-0.0429688	-0.0645142	0
-12.6	-0.0348511	-0.0588989	0
-12.5	-0.0390625	-0.0588989	0
-12.4	-0.0393677	-0.0510864	0
-12.3	-0.0542145	-0.0527954	0
-12.2	-0.0426636	-0.0471802	0
-12.1	-0.046875	-0.0431213	0
-12	-0.047348	-0.0510864	0
-11.9	-0.0659332	-0.0510864	0
-11.8	-0.0546875	-0.0449829	0
-11.7	-0.0543823	-0.0471802	0
-11.6	-0.046402	-0.0410767	0
-11.5	-0.046402	-0.0354614	0
-11.4	-0.0351563	-0.0314026	0
-11.3	-0.0351563	-0.0276489	0
-11.2	-0.0353241	-0.0276489	0
-11.1	-0.0471802	-0.0215454	0
-11	-0.0546875	-0.0237427	0
-10.9	-0.0542145	-0.0237427	0
-10.8	-0.0543823	-0.0354614	0
-10.7	-0.0465698	-0.0314026	0
-10.6	-0.0390625	-0.0276489	0
-10.5	-0.0385895	-0.0271606	0
-10.4	-0.0390625	-0.0159302	0
-10.3	-0.0387573	-0.0159302	0
-10.2	-0.0390625	-0.0276489	0
-10.1	-0.0268707	-0.0276489	0
-10	-0.0273438	-0.0195313	0
-9.9	-0.0390625	-0.0198364	0
-9.8	-0.0390625	-0.0198364	0
-9.7	-0.0385895	-0.0198364	0
-9.6	-0.0346832	-0.0254517	0
-9.5	-0.0234375	-0.0198364	0
-9.4	-0.0356293	-0.0332642	0
-9.3	-0.0351563	-0.0276489	0
-9.2	-0.0351563	-0.0276489	0
-9.1	-0.0429688	-0.0215454	0
-9	-0.0542145	-0.0159302	0
-8.9	-0.0426636	-0.0118713	0
-8.8	-0.046402	-0.00201416	0
-8.7	-0.0426636	0.00360107	0
-8.6	-0.0234375	0.0193785	0
-8.5	-0.0460968	0.0114136	0
-8.4	-0.0273438	0.0231323	0
-8.3	-0.0268707	0.0231323	0
-8.2	-0.015152	0.0231323	0
-8.1	-0.0153198	0.0231323	0
-8	0.00343323	0.0114136	0
-7.9	-0.0190582	0.0154724	0
-7.8	-0.0078125	0.0192261	0
-7.7	-0.00828552	0.0192261	0
-7.6	-0.0268707	0.0175172	0
-7.5	-0.0153198	0.0231319	0
-7.4	-0.00811768	0.0114136	0
-7.3	-0.015152	0.0231323	0
-7.2	-0.016098	0.0231323	0
-7.1	-0.0273438	0.00735518	0
-7	-0.0429688	-0.00811842	0
-6.9	-0.0351563	-0.00811768	0
-6.8	-0.0429688	-0.0118713	0
-6.7	-0.0546875	-0.0667114	0
-6.6	-0.0546875	-0.187805	0
-6.5	-0.0546875	-0.111389	0
-6.4	-0.046875	-0.281403	0
-6.3	-0.0621948	-0.16983	0
-6.2	-0.046402	-0.147186	0
-6.1	-0.0351563	-0.105621	0
-6	-0.0351563	-0.068573	0
-5.9	-0.0351563	-0.15387	0
-5.8	-0.0346832	0.114685	0
-5.7	-0.0236053	0.559692	0
-5.6	-0.0276489	0.578125	0
-5.5	-0.046402	0.505798	0
-5.4	-0.0356293	0.39798	0
-5.3	-0.046875	0.394379	0
-5.2	-0.046875	0.41391	0
-5.1	-0.047348	0.387054	0
-5	-0.0698395	0.433441	0
-4.9	-0.0585938	0.376892	0
-4.8	-0.0585938	0.205811	0
-4.7	-0.0549927	0.0575256	0
-4.6	-0.0626678	0.150787	0
-4.5	-0.0659332	0.448303	0
-4.4	-0.0546875	0.597198	0
-4.3	-0.0661011	0.474396	0
-4.2	-0.0585938	0.370789	0
-4.1	-0.0659332	0.353607	0
-4	-0.0546875	0.378418	0
-3.9	-0.046875	0.349091	0
-3.8	-0.046402	0.349518	0
-3.7	-0.0351563	0.353607	0
-3.6	-0.0351563	0.373138	0
-3.5	-0.0351563	0.380951	0
-3.4	-0.0351563	0.402039	0
-3.3	-0.0234375	0.437378	0
-3.2	-0.0239105	0.444824	0
-3.1	-0.0346832	0.480804	0
-3	-0.0234375	0.462524	0
-2.9	-0.0234375	0.462189	0
-2.8	-0.0351563	0.447174	0
-2.7	-0.0348511	0.460632	0
-2.6	-0.0195313	0.47641	0
-2.5	-0.0195313	0.483887	0
-2.4	-0.0268707	0.45282	0
-2.3	-0.015625	0.51297	0
-2.2	-0.015625	0.583771	0
-2.1	-0.0157928	0.879211	0
-2	-0.03125	0.794067	0
-1.9	-0.0190582	0.357025	0
-1.8	-0.015625	0.212494	0
-1.7	-0.015625	0.130951	0
-1.6	-0.015152	0.0804749	0
-1.5	-0.00343323	0.0317383	0
-1.4	0.0078125	-0.00405884	0
-1.3	-0.0040741	-0.0446777	0
-1.2	-0.0078125	-0.142487	0
-1.1	-0.00733948	-0.202026	0
-1	0.00343323	-0.0732727	0
-0.899998	-0.0078125	0.112976	0
-0.799999	-0.00733948	0.235474	0
-0.700001	0.0117188	0.357025	0
-0.599998	-0.0078125	0.384216	0
-0.5	0.00390625	0.36673	0
-0.399998	-0.0078125	0.394226	0
-0.299999	0.000305176	0.390167	0
-0.200001	0.00750732	0.405151	0
-0.0999985	0	0.377991	0
0	0	0.400299	0
0.100002	-0.0078125	0.936584	1.365
0.200001	-0.0078125	3.55814	1.59428
0.299999	0.0121918	0.514679	1.82256
0.400002	0.00390625	-5.38641*	2.04982
0.5	0.00390625	-5.97607*	2.27611
0.600002	0.00390625	-4.5217*	2.50139
0.700001	-0.00360107	-2.89514*	2.72567
0.799999	0.00390625	-1.38217*	2.94897
0.900002	0.00390625	-0.192657*	3.17128
1	0.00390625	0.534546	3.39264
1.1	-0.00733948	1.30499	3.613
1.2	0.0148468	1.94141	3.8324
1.3	-0.00437927	2.48889	4.05083
1.4	-0.015625	2.87003	4.2683
1.5	-0.015625	3.19592	4.48483
1.6	-0.016098	3.52643	4.70039
1.7	-0.0195313	3.86081	4.91501
1.8	-0.0190582	4.19452	5.12868
1.9	-0.0078125	4.48517	5.34141
2	-0.0078125	4.7655	5.55322
2.1	-0.016098	5.01672	5.76408
2.2	-0.0273438	5.28094	5.97402
2.3	-0.0273438	5.57001	6.18303
2.4	-0.0159302	5.83173	6.39113
2.5	-0.0234375	6.11859	6.59832
2.6	-0.0343781	6.38019	6.80459
2.7	-0.0546875	6.63425	7.00996
2.8	-0.0668793	6.90579	7.21442
2.9	-0.105774	7.19675	7.41798
3	-0.112808	7.47	7.62066
3.1	-0.125473	7.7261	7.82243
3.2	-0.167969	7.98578	8.02332
3.3	-0.212189	8.21829	8.22333
3.4	-0.00967407	8.46469	8.42245
3.5	0.0212402	8.71063	8.62072
3.6	1.04703	8.95657	8.8181
3.7	1.34109	9.20282	9.01461
3.8	1.17516	9.45282	9.21026
3.9	1.16454	9.69501	9.40504
4	1.15906	9.93906	9.59899
4.1	0.859695	10.1753	9.79207
4.2	0.663757	10.4277	9.9843
4.3	0.867188	10.652	10.1757
4.4	1.035	10.9099	10.3662
4.5	1.1539	11.1578	10.556
4.6	1.17204	11.3981	10.7448
4.7	0.148117	11.6286	10.9329
4.8	0.204681	11.8708	11.1201
4.9	0.295471	12.1091	11.3065
5	0.363754	12.3395	11.4921
5.1	0.496567	12.5659	11.6768
5.2	0.0898438	12.7809	11.8608
5.3	-0.258591	13.0175	12.0439
5.4	-0.485153	13.2498	12.2263
5.5	0.523438	13.4761	12.4078
5.6	0.444839	13.695	12.5885
5.7	0.550949	13.9178	12.7685
5.8	0.46048	14.1286	12.9476
5.9	0.34436	14.3708	13.126
6	0.281555	14.5952	13.3036
6.1	0.273438	14.7927	13.4804
6.2	0.242188	15.0114	13.6564
6.3	0.211884	15.1989	13.8317
6.4	0.194839	15.3981	14.0061
6.5	0.141098	15.6228	14.1799
6.6	0.105774	15.8356	14.3528
6.7	0.0823364	16.0483	14.525
6.8	0.063446	16.2577	14.6964
6.9	0.0546875	16.4644	14.8671
7	0.0434418	16.6464	15.0371
7.1	0.0451508	16.8569	15.2063
7.2	0	17.0427	15.3747
7.3	-0.115784*	17.2419	15.5424
7.4	-0.197647*	17.4489	15.7094
7.5	-0.282974*	17.6599	15.8756
7.6	-0.388443*	17.8434	16.0411
7.7	-0.449219*	18.0467	16.2059
7.8	-0.443741*	18.2261	16.3699
7.9	-0.401566*	18.4216	16.5333
8	-0.253296*	18.6208	16.6959
8.1	-0.108124*	18.8239	16.8578
8.2	0.0570221	19.0175	17.019
8.3	0.274384	19.2125	17.1795
8.4	0.486084	19.394	17.3393
8.5	0.632187	19.5505	17.4983
8.6	0.82016	19.7363	17.6567
8.7	1.01016	19.937	17.8144
8.8	1.0761	20.1227	17.9714
8.9	1.13094	20.3183	18.1277
9	1.19218	20.5016	18.2833
9.1	0.994217	20.6501	18.4382
9.2	0.901245	20.7927	18.5925
9.3	0.759842	20.982	18.7461
9.4	0.61937	21.1619	18.899
9.5	0.18187	21.3219	19.0512
9.6	4.01001*	21.5136	19.2028
9.7	8.02594*	21.6736	19.3537
9.8	4.04047*	21.8336	19.5039
9.9	2.37891*	21.9919	19.6535
10	1.42969*	22.1561	19.8024
10.1	0.862183	22.3142	19.9507
10.2	0.132645	22.4897	20.0983
10.3	-1.48906*	22.6464	20.2452
10.4	-9.0564*	22.8102	20.3915
10.5	-7.20969*	22.9509	20.5372
10.6	-3.23703*	23.113	20.6823
10.7	-2.17313*	23.2772	20.8267
10.8	-1.46234*	23.455	20.9704
10.9	-0.960632*	23.652	21.1136
11	-0.569687*	23.7849	21.2561
11.1	-0.239838*	23.943	21.398
11.2	-0.0846863*	24.105	21.5392
11.3	0.0551605	24.2558	21.6799
11.4	0.145615	24.4216	21.8199
11.5	0.242188	24.5739	21.9593
11.6	0.261719	24.7459	22.0981
11.7	0.293915	24.8964	22.2363
11.8	0.305313	25.0622	22.3739
11.9	0.329849	25.195	22.5109
12	0.356552	25.3239	22.6473
12.1	0.371567	25.4589	22.783
12.2	0.375778	25.5991	22.9182
12.3	0.37204	25.7459	23.0528
12.4	0.387024	25.8745	23.1868
12.5	0.383591	26.0253	23.3202
12.6	0.372345	26.1422	23.4531
12.7	0.375778	26.283	23.5853
12.8	0.382813	26.41	23.717
12.9	0.375473	26.5388	23.8481
13	0.386719	26.6794	23.9786
13.1	0.375305	26.8105	24.1085
13.2	0.364059	26.9645	24.2379
13.3	0.375473	27.0797	24.3667
13.4	0.367493	27.1948	24.4949
13.5	0.363586	27.3378	24.6226
13.6	0.359848	27.4703	24.7497
13.7	0.352341	27.6033	24.8763
13.8	0.364059	27.7516	25.0023
13.9	0.371094	27.8652	25.1277
14	0.363449	28.0134	25.2526
14.1	0.344833	28.1422	25.377
14.2	0.374695	28.2692	25.5008
14.3	0.336548	28.3904	25.6241
14.4	0.352036	28.5175	25.7468
14.5	0.355469	28.6381	25.869
14.6	0.344223	28.7614	25.9906
14.7	0.344055	28.8964	26.1118
14.8	0.340012	29.0248	26.2323
14.9	0.336243	29.1269	26.3524
15	0.324219	29.2358	26.4719
15.1	0.324692	29.3574	26.591
15.2	0.336243	29.4723	26.7094
15.3	0.336243	29.5873	26.8274
15.4	0.332504	29.7013	26.9449
15.5	0.34375	29.8042	27.0618
15.6	0.332336	29.9333	27.1782
15.7	0.328125	30.0467	27.2941
15.8	0.320786	30.152	27.4095
15.9	0.320786	30.2731	27.5244
16	0.324219	30.3708	27.6388
16.1	0.312973	30.5017	27.7527
16.2	0.316406	30.617	27.8661
16.3	0.304993	30.7302	27.979
16.4	0.293442	30.8434	28.0914
16.5	0.305161	30.9411	28.2034
16.6	0.316711	31.0719	28.3148
16.7	0.3125	31.1892	28.4257
16.8	0.304688	31.3005	28.5362
16.9	0.292969	31.4216	28.6461
17	0.285629	31.5348	28.7556
17.1	0.285156	31.652	28.8646
17.2	0.296875	31.7655	28.9731
17.3	0.289063	31.8806	29.0812
17.4	0.26593	31.982	29.1888
17.5	0.285461	32.0878	29.2959
17.6	0.28125	32.2186	29.4025
17.7	0.261719	32.322	29.5087
17.8	0.262192	32.4138	29.6144
17.9	0.273438	32.5211	29.7196
18	0.262192	32.6089	29.8244
18.1	0.273743	32.7089	29.9287
18.2	0.273438	32.8023	30.0326
18.3	0.273438	32.8923	30.136
18.4	0.262192	32.9919	30.239
18.5	0.26593	33.0975	30.3415
18.6	0.265625	33.187	30.4436
18.7	0.253601	33.2772	30.5452
18.8	0.246399	33.3903	30.6463
18.9	0.254684	33.4802	30.7471
19	0.265625	33.5761	30.8473
19.1	0.265625	33.6833	30.9472
19.2	0.26593	33.7755	31.0466
19.3	0.273438	33.8686	31.1456
19.4	0.262192	33.9411	31.2441
19.5	0.273438	34.035	31.3422
19.6	0.273438	34.1384	31.4399
19.7	0.261719	34.2302	31.5371
19.8	0.261719	34.3084	31.634
19.9	0.25	34.3886	31.7304
20	0.242661	34.4724	31.8264
20.1	0.262024	34.5426	31.9219
20.2	0.261719	34.6013	32.0171
20.3	0.261719	34.6972	32.1118
20.4	0.254379	34.7906	32.2061
20.5	0.265625	34.8806	32.3
20.6	0.26593	34.9686	32.3935
20.7	0.273438	35.0505	32.4866
20.8	0.261719	35.1386	32.5792
20.9	0.25	35.2264	32.6715
21	0.250473	35.3139	32.7634
21.1	0.261719	35.4042	32.8548
21.2	0.262024	35.4879	32.9459
21.3	0.25	35.5956	33.0366
21.4	0.25	35.6795	33.1268
21.5	0.250473	35.7497	33.2167
21.6	0.25	35.8317	33.3062
21.7	0.250305	35.902	33.3953
21.8	0.250473	35.998	33.484
21.9	0.261719	36.0858	33.5723
22	0.261414	36.1794	33.6602
22.1	0.254379	36.2595	33.7478
22.2	0.26593	36.3397	33.8349
22.3	0.273438	36.4155	33.9217
22.4	0.266098	36.4863	34.0081
22.5	0.277649	36.5581	34.0941
22.6	0.292969	36.6305	34.1798
22.7	0.273911	36.705	34.265
22.8	0.285156	36.791	34.3499
22.9	0.277649	36.8414	34.4345
23	0.285629	36.9058	34.5186
23.1	0.296875	36.9863	34.6024
23.2	0.297348	37.0545	34.6858
23.3	0.308594	37.1286	34.7689
23.4	0.29718	37.1987	34.8516
23.5	0.304688	37.2498	34.9339
23.6	0.305161	37.3122	35.0159
23.7	0.316406	37.3944	35.0975
23.8	0.316711	37.4705	35.1788
23.9	0.324219	37.5427	35.2597
24	0.324219	37.613	35.3402
24.1	0.324692	37.6873	35.4204
24.2	0.328125	37.7439	35.5003
24.3	0.316406	37.8202	35.5798
24.4	0.316406	37.8881	35.6589
24.5	0.315933	37.9472	35.7377
24.6	0.304993	38.0289	35.8162
24.7	0.300781	38.1152	35.8943
24.8	0.301727	38.1715	35.9721
24.9	0.324219	38.2536	36.0495
25	0.323746	38.32	36.1267
25.1	0.301086	38.4081	36.2034
25.2	0.297348	38.4645	36.2798
25.3	0.308594	38.5488	36.3559
25.4	0.300781	38.6227	36.4317
25.5	0.300949	38.6753	36.5071
25.6	0.296875	38.7402	36.5823
25.7	0.296875	38.8023	36.657
25.8	0.285461	38.8652	36.7315
25.9	0.292969	38.9411	36.8056
26	0.292969	38.9997	36.8794
26.1	0.293442	39.0644	36.9529
26.2	0.304993	39.1325	37.0261
26.3	0.3125	39.193	37.0989
26.4	0.3125	39.2378	37.1714
26.5	0.312027	39.287	37.2436
26.6	0.289536	39.3492	37.3155
26.7	0.300781	39.416	37.3871
26.8	0.300781	39.4901	37.4584
26.9	0.292969	39.5444	37.5293
27	0.292969	39.5997	37.6
27.1	0.292969	39.6794	37.6703
27.2	0.293442	39.748	37.7403
27.3	0.304688	39.8084	37.8101
27.4	0.304688	39.8611	37.8795
27.5	0.304688	39.9077	37.9486
27.6	0.29718	39.9647	38.0174
27.7	0.304688	39.9997	38.0859
27.8	0.305161	40.0506	38.1541
27.9	0.315933	40.0994	38.2221
28	0.304688	40.152	38.2897
28.1	0.305161	40.2089	38.357
28.2	0.316406	40.2711	38.4241
28.3	0.316406	40.3103	38.4908
28.4	0.316406	40.3475	38.5573
28.5	0.316406	40.4081	38.6234
28.6	0.316406	40.478	38.6893
28.7	0.316711	40.535	38.7549
28.8	0.324219	40.5839	38.8202
28.9	0.323914	40.6558	38.8852
29	0.316406	40.7089	38.95
29.1	0.304688	40.7694	39.0144
29.2	0.304688	40.8295	39.0786
29.3	0.305161	40.8614	39.1425
29.4	0.315933	40.9216	39.2061
29.5	0.304993	40.9861	39.2694
29.6	0.3125	41.0328	39.3325
29.7	0.304688	41.0995	39.3953
29.8	0.304214	41.15	39.4578
29.9	0.28125	41.2128	39.52
30	0.270004	41.2651	39.582
30.1	0.28125	41.3183	39.6437
30.2	0.281555	41.3531	39.7051
30.3	0.289063	41.4081	39.7663
30.4	0.289536	41.4764	39.8272
30.5	0.292969	41.4956	39.8878
30.6	0.292969	41.5449	39.9482
30.7	0.292969	41.5817	40.0083
30.8	0.293137	41.6344	40.0682
30.9	0.29718	41.6855	40.1277
31	0.304688	41.7419	40.1871
31.1	0.304688	41.785	40.2461
31.2	0.304688	41.8298	40.305
31.3	0.297348	41.8708	40.3635
31.4	0.316406	41.9277	40.4218
31.5	0.30452	41.9686	40.4799
31.6	0.300781	42.017	40.5376
31.7	0.300781	42.0566	40.5952
31.8	0.300781	42.0914	40.6525
31.9	0.300781	42.1403	40.7095
32	0.300781	42.1855	40.7663
32.1	0.300949	42.2144	40.8229
32.2	0.292969	42.2577	40.8792
32.3	0.293274	42.3066	40.9352
32.4	0.300781	42.3569	40.991
32.5	0.301254	42.3769	41.0466
32.6	0.312027	42.4333	41.102
32.7	0.301559	42.4645	41.157
32.8	0.312027	42.5019	41.2119
32.9	0.301254	42.5506	41.2665
33	0.3125	42.5934	41.3209
33.1	0.3125	42.6325	41.375
33.2	0.312195	42.6638	41.4289
33.3	0.285156	42.6952	41.4826
33.4	0.285629	42.7558	41.536
33.5	0.296402	42.7847	41.5892
33.6	0.277344	42.82	41.6422
33.7	0.277649	42.8788	41.6949
33.8	0.285156	42.9216	41.7475
33.9	0.285629	42.9785	41.7997
34	0.29718	43.0231	41.8518
34.1	0.304688	43.0584	41.9036
34.2	0.304688	43.1191	41.9552
34.3	0.292969	43.152	42.0066
34.4	0.293442	43.2069	42.0578
34.5	0.304382	43.2456	42.1087
34.6	0.296875	43.2927	42.1594
34.7	0.285461	43.3239	42.2099
34.8	0.292969	43.363	42.2602
34.9	0.293442	43.4178	42.3103
35	0.304688	43.4545	42.3601
35.1	0.29718	43.4863	42.4097
35.2	0.296402	43.5309	42.4591
35.3	0.293915	43.5741	42.5083
35.4	0.308121	43.6111	42.5573
35.5	0.296875	43.6403	42.6061
35.6	0.297348	43.6972	42.6547
35.7	0.316711	43.732	42.703
35.8	0.324219	43.787	42.7511
35.9	0.324219	43.8081	42.7991
36	0.324219	43.8358	42.8468
36.1	0.324219	43.8903	42.8943
36.2	0.3125	43.9277	42.9416
36.3	0.324219	43.9606	42.9887
36.4	0.324219	43.9898	43.0356
36.5	0.324219	44.0075	43.0823
36.6	0.324219	44.0449	43.1288
36.7	0.3125	44.0776	43.1751
36.8	0.312973	44.113	43.2212
36.9	0.324219	44.1403	43.2671
37	0.323746	44.1678	43.3128
37.1	0.312805	44.2048	43.3583
37.2	0.320313	44.2498	43.4036
37.3	0.320786	44.2787	43.4487
37.4	0.332031	44.2949	43.4936
37.5	0.332031	44.3434	43.5383
37.6	0.332031	44.3748	43.5828
37.7	0.332504	44.4099	43.6271
37.8	0.328125	44.4333	43.6713
37.9	0.336243	44.4606	43.7152
38	0.335938	44.5155	43.759
38.1	0.335938	44.5525	43.8025
38.2	0.336411	44.57	43.8459
38.3	0.348129	44.6074	43.8891
38.4	0.358902	44.6561	43.9321
38.5	0.336411	44.6894	43.9749
38.6	0.347656	44.7381	44.0176
38.7	0.347961	44.7553	44.06
38.8	0.34375	44.7949	44.1023
38.9	0.34375	44.8319	44.1443
39	0.34375	44.8689	44.1862
39.1	0.34375	44.902	44.2279
39.2	0.355469	44.9491	44.2695
39.3	0.355942	44.9863	44.3108
39.4	0.355469	45.017	44.352
39.5	0.355469	45.0566	44.393
39.6	0.354996	45.0975	44.4338
39.7	0.34375	45.1269	44.4745
39.8	0.344055	45.1599	44.5149
39.9	0.351257	45.1715	44.5552
40	0.344223	45.2089	44.5954
40.1	0.355469	45.2458	44.6353
40.2	0.355469	45.2694	44.6751
40.3	0.344055	45.3183	44.7147
40.4	0.352036	45.3317	44.7541
40.5	0.363281	45.363	44.7934
40.6	0.363281	45.3983	44.8325
40.7	0.363281	45.4138	44.8714
40.8	0.363281	45.4589	44.9101
40.9	0.363281	45.478	44.9487
41	0.355469	45.4959	44.9872
41.1	0.355469	45.5151	45.0254
41.2	0.355774	45.5427	45.0635
41.3	0.363281	45.5683	45.1014
41.4	0.351563	45.5975	45.1392
41.5	0.351563	45.6269	45.1768
41.6	0.352036	45.6381	45.2142
41.7	0.363281	45.67	45.2515
41.8	0.344055	45.7106	45.2886
41.9	0.351563	45.7363	45.3256
42	0.351563	45.7772	45.3624
42.1	0.352036	45.8005	45.399
42.2	0.355469	45.8261	45.4355
42.3	0.355774	45.8631	45.4718
42.4	0.362976	45.8964	45.508
42.5	0.34375	45.9216	45.544
42.6	0.344223	45.9569	45.5798
42.7	0.355469	45.9863	45.6155
42.8	0.354996	46.0155	45.6511
42.9	0.34375	46.0449	45.6865
43	0.344055	46.0581	45.7217
43.1	0.352036	46.08	45.7568
43.2	0.351563	46.1209	45.7917
43.3	0.352036	46.1403	45.8265
43.4	0.363281	46.166	45.8611
43.5	0.362808	46.2028	45.8956
43.6	0.34375	46.2264	45.93
43.7	0.344055	46.2538	45.9642
43.8	0.351563	46.283	45.9982
43.9	0.351257	46.3044	46.0321
44	0.332504	46.3163	46.0659
44.1	0.34375	46.3497	46.0995
44.2	0.336243	46.3862	46.1329
44.3	0.34375	46.3964	46.1662
44.4	0.34375	46.4216	46.1994
44.5	0.344223	46.4373	46.2324
44.6	0.354996	46.4606	46.2653
44.7	0.34375	46.4785	46.2981
44.8	0.34375	46.5194	46.3307
44.9	0.344055	46.5309	46.3632
45	0.351563	46.5505	46.3955
45.1	0.339844	46.5622	46.4277
45.2	0.328598	46.5858	46.4597
45.3	0.339844	46.5974	46.4916
45.4	0.339844	46.623	46.5234
45.5	0.339844	46.6599	46.555
45.6	0.339539	46.6794	46.5865
45.7	0.335938	46.6972	46.6179
45.8	0.336411	46.7402	46.6491
45.9	0.347961	46.7577	46.6802
46	0.355469	46.7927	46.7112
46.1	0.355469	46.8183	46.742
46.2	0.344055	46.8434	46.7727
46.3	0.351257	46.8531	46.8033
46.4	0.34375	46.8769	46.8337
46.5	0.34375	46.9138	46.8641
46.6	0.34375	46.9356	46.8942
46.7	0.351563	46.9606	46.9243
46.8	0.344223	46.9785	46.9542
46.9	0.355469	46.9858	46.984
47	0.355469	47.0038	47.0136
47.1	0.355301	47.0309	47.0432
47.2	0.351563	47.0627	47.0726
47.3	0.351563	47.0873	47.1019
47.4	0.351563	47.0956	47.131
47.5	0.351563	47.1247	47.1601
47.6	0.351563	47.1483	47.189
47.7	0.351563	47.1777	47.2177
47.8	0.339844	47.2028	47.2464
47.9	0.340317	47.2341	47.2749
48	0.351563	47.2342	47.3034
48.1	0.351563	47.2692	47.3317
48.2	0.351563	47.2731	47.3598
48.3	0.351563	47.3066	47.3879
48.4	0.34375	47.3239	47.4158
48.5	0.355469	47.3394	47.4436
48.6	0.34375	47.3653	47.4713
48.7	0.34375	47.3825	47.4989
48.8	0.34375	47.4081	47.5263
48.9	0.332336	47.4333	47.5537
49	0.339539	47.453	47.5809
49.1	0.344223	47.4584	47.608
49.2	0.355469	47.4606	47.635
49.3	0.355469	47.4785	47.6619
49.4	0.355469	47.5077	47.6886
49.5	0.355469	47.5075	47.7153
49.6	0.355774	47.5309	47.7418
49.7	0.375305	47.5505	47.7682
49.8	0.370789	47.5663	47.7945
49.9	0.351563	47.5895	47.8207
50	0.351563	47.6111	47.8468
50.1	0.352036	47.613	47.8728
50.2	0.363281	47.6366	47.8986
50.3	0.362808	47.666	47.9244
50.4	0.34375	47.6833	47.95
50.5	0.344223	47.7028	47.9756
50.6	0.344055	47.7325	48.001
50.7	0.351563	47.7419	48.0263
50.8	0.362976	47.7675	48.0515
50.9	0.344223	47.7967	48.0766
51	0.367188	47.8122	48.1016
51.1	0.367188	47.8122	48.1265
51.2	0.366714	47.8378	48.1512
51.3	0.355774	47.863	48.1759
51.4	0.363281	47.863	48.2005
51.5	0.351563	47.8825	48.2249
51.6	0.351089	47.8922	48.2493
51.7	0.332504	47.916	48.2735
51.8	0.34375	47.9334	48.2977
51.9	0.34375	47.9628	48.3217
52	0.343445	47.9802	48.3457
52.1	0.335938	48.0017	48.3695
52.2	0.336243	48.0194	48.3933
52.3	0.34375	48.0427	48.4169
52.4	0.34375	48.0566	48.4404
52.5	0.34375	48.0739	48.4639
52.6	0.34375	48.0858	48.4872
52.7	0.332031	48.103	48.5105
52.8	0.332336	48.1152	48.5336
52.9	0.339844	48.1403	48.5566
53	0.339539	48.1639	48.5796
53.1	0.324219	48.1831	48.6024
53.2	0.324692	48.205	48.6252
53.3	0.335938	48.2285	48.6478
53.4	0.336411	48.2397	48.6704
53.5	0.347656	48.2577	48.6929
53.6	0.347656	48.2731	48.7152
53.7	0.347961	48.2988	48.7375
53.8	0.363281	48.3163	48.7597
53.9	0.363281	48.3395	48.7817
54	0.362808	48.3691	48.8037
54.1	0.352036	48.3825	48.8256
54.2	0.363281	48.402	48.8474
54.3	0.351563	48.402	48.8691
54.4	0.363586	48.4277	48.8908
54.5	0.359375	48.445	48.9123
54.6	0.359848	48.4569	48.9337
54.7	0.370789	48.4802	48.9551
54.8	0.363281	48.4919	48.9763
54.9	0.363586	48.5253	48.9975
55	0.371094	48.5584	49.0186
55.1	0.370621	48.57	49.0395
55.2	0.359375	48.5817	49.0604
55.3	0.359848	48.5934	49.0812
55.4	0.363281	48.613	49.102
55.5	0.355469	48.6366	49.1226
55.6	0.362976	48.6542	49.1431
55.7	0.344223	48.6716	49.1636
55.8	0.354996	48.6834	49.184
55.9	0.344055	48.6989	49.2042
56	0.352036	48.7144	49.2244
56.1	0.362808	48.7302	49.2446
56.2	0.351563	48.748	49.2646
56.3	0.34375	48.7731	49.2845
56.4	0.34375	48.7906	49.3044
56.5	0.34375	48.8144	49.3242
56.6	0.34375	48.8198	49.3439
56.7	0.344696	48.8356	49.3635
56.8	0.367188	48.8552	49.383
56.9	0.367493	48.8691	49.4024
57	0.362808	48.8788	49.4218
57.1	0.344223	48.902	49.4411
57.2	0.355469	48.9199	49.4603
57.3	0.355469	48.9333	49.4794
57.4	0.363281	48.9569	49.4984
57.5	0.351868	48.9724	49.5174
57.6	0.351563	48.9741	49.5362
57.7	0.352036	48.9863	49.555
57.8	0.363281	49.0114	49.5738
57.9	0.363586	49.0309	49.5924
58	0.371567	49.0427	49.611
58.1	0.375	49.0505	49.6294
58.2	0.375	49.0606	49.6478
58.3	0.382813	49.0834	49.6662
58.4	0.375473	49.0956	49.6844
58.5	0.386719	49.1152	49.7026
58.6	0.375305	49.1325	49.7207
58.7	0.390625	49.1464	49.7387
58.8	0.390625	49.1638	49.7567
58.9	0.383286	49.1756	49.7745
59	0.394531	49.1911	49.7923
59.1	0.394836	49.1972	49.81
59.2	0.401871	49.1991	49.8277
59.3	0.378906	49.2147	49.8452
59.4	0.378906	49.2261	49.8627
59.5	0.379379	49.246	49.8802
59.6	0.39032	49.2636	49.8975
59.7	0.383118	49.2692	49.9148
59.8	0.390625	49.2733	49.932
59.9	0.375	49.3005	49.9491
60	0.375	49.2966	49.9662
60.1	0.383118	49.3144	49.9832
60.2	0.382813	49.3159	50.0001
60.3	0.382813	49.3282	50.0169
60.4	0.382813	49.3474	50.0337
60.5	0.378601	49.3474	50.0504
60.6	0.383286	49.3769	50.067
60.7	0.382813	49.3903	50.0836
60.8	0.383286	49.3903	50.1001
60.9	0.394531	49.402	50.1165
61	0.394836	49.416	50.1329
61.1	0.401871	49.4277	50.1492
61.2	0.378906	49.445	50.1654
61.3	0.378906	49.445	50.1816
61.4	0.379379	49.4569	50.1976
61.5	0.390625	49.4724	50.2137
61.6	0.39093	49.4785	50.2296
61.7	0.398438	49.4881	50.2455
61.8	0.398438	49.4997	50.2613
61.9	0.398438	49.5231	50.2771
62	0.398911	49.5231	50.2928
62.1	0.421875	49.5292	50.3084
62.2	0.421875	49.5466	50.3239
62.3	0.421875	49.5663	50.3394
62.4	0.421875	49.57	50.3549
62.5	0.421875	49.5817	50.3702
62.6	0.421875	49.5936	50.3855
62.7	0.421875	49.6035	50.4007
62.8	0.414063	49.6208	50.4159
62.9	0.414063	49.6325	50.431
63	0.414063	49.6464	50.4461
63.1	0.414536	49.6599	50.4611
63.2	0.425781	49.6639	50.476
63.3	0.425613	49.6794	50.4908
63.4	0.421875	49.6933	50.5056
63.5	0.421875	49.7106	50.5204
63.6	0.421875	49.7106	50.535
63.7	0.42157	49.7106	50.5496
63.8	0.414063	49.7302	50.5642
63.9	0.414063	49.7363	50.5787
64	0.414063	49.7536	50.5931
64.1	0.414536	49.7655	50.6075
64.2	0.425781	49.7692	50.6218
64.3	0.425308	49.7809	50.636
64.4	0.414063	49.7809	50.6502
64.5	0.414063	49.7949	50.6644
64.6	0.414368	49.8122	50.6784
64.7	0.421875	49.8122	50.6925
64.8	0.421875	49.828	50.7064
64.9	0.410156	49.8395	50.7203
65	0.410156	49.8395	50.7342
65.1	0.410156	49.8513	50.7479
65.2	0.410156	49.8652	50.7617
65.3	0.410156	49.8747	50.7753
65.4	0.409851	49.8747	50.789
65.5	0.390625	49.863	50.8025
65.6	0.402344	49.8748	50.816
65.7	0.390625	49.8903	50.8295
65.8	0.382813	49.8981	50.8429
65.9	0.383286	49.9099	50.8562
66	0.394531	49.9081	50.8695
66.1	0.394531	49.9333	50.8827
66.2	0.394531	49.9333	50.8959
66.3	0.394531	49.9394	50.909
66.4	0.406555	49.9569	50.922
66.5	0.402344	49.9724	50.935
66.6	0.401871	49.9802	50.948
66.7	0.390625	49.9863	50.9609
66.8	0.390625	50.0077	50.9737
66.9	0.391098	50.0114	50.9865
67	0.402817	50.0192	50.9993
67.1	0.414063	50.0253	51.012
67.2	0.414063	50.0406	51.0246
67.3	0.414063	50.0449	51.0372
67.4	0.40625	50.07	51.0497
67.5	0.414063	50.0739	51.0622
67.6	0.414063	50.0741	51.0746
67.7	0.414063	50.0916	51.087
67.8	0.413589	50.1171	51.0993
67.9	0.402344	50.1269	51.1116
68	0.39093	50.1444	51.1238
68.1	0.390625	50.1558	51.136
68.2	0.398438	50.1699	51.1481
68.3	0.398438	50.1833	51.1602
68.4	0.398438	50.1952	51.1723
68.5	0.390625	50.2167	51.1842
68.6	0.390625	50.2458	51.1962
68.7	0.390625	50.2577	51.208
68.8	0.390625	50.2792	51.2199
68.9	0.402344	50.2748	51.2316
69	0.39032	50.285	51.2434
69.1	0.394531	50.3083	51.2551
69.2	0.394531	50.3144	51.2667
69.3	0.394226	50.3395	51.2783
69.4	0.387024	50.3337	51.2898
69.5	0.394836	50.3474	51.3013
69.6	0.402039	50.3592	51.3128
69.7	0.382813	50.3808	51.3242
69.8	0.382813	50.3983	51.3355
69.9	0.383118	50.4061	51.3469
70	0.390625	50.4099	51.3581
70.1	0.382813	50.4058	51.3693
70.2	0.382813	50.4061	51.3805
70.3	0.391098	50.4099	51.3916
70.4	0.402344	50.4238	51.4027
70.5	0.394531	50.4411	51.4137
70.6	0.402344	50.4411	51.4247
70.7	0.394531	50.4452	51.4357
70.8	0.394531	50.4489	51.4466
70.9	0.402344	50.4626	51.4574
71	0.402344	50.4686	51.4682
71.1	0.402344	50.4863	51.479
71.2	0.390625	50.5036	51.4897
71.3	0.402817	50.5036	51.5004
71.4	0.414063	50.5155	51.5111
71.5	0.414063	50.5151	51.5216
71.6	0.414063	50.5231	51.5322
71.7	0.402649	50.5231	51.5427
71.8	0.421875	50.537	51.5532
71.9	0.410156	50.5427	51.5636
72	0.410156	50.5427	51.574
72.1	0.410156	50.5544	51.5843
72.2	0.410156	50.5584	51.5946
72.3	0.410156	50.5622	51.6049
72.4	0.410156	50.5663	51.6151
72.5	0.410156	50.5778	51.6252
72.6	0.410156	50.5895	51.6354
72.7	0.410629	50.5817	51.6455
72.8	0.414063	50.5817	51.6555
72.9	0.421875	50.5939	51.6655
73	0.414063	50.613	51.6755
73.1	0.414368	50.6147	51.6854
73.2	0.421875	50.6152	51.6953
73.3	0.433594	50.6325	51.7052
73.4	0.421875	50.652	51.715
73.5	0.421875	50.6459	51.7247
73.6	0.421875	50.6622	51.7345
73.7	0.421875	50.6833	51.7441
73.8	0.422348	50.6833	51.7538
73.9	0.433594	50.6972	51.7634
74	0.433594	50.7145	51.773
74.1	0.434067	50.7145	51.7825
74.2	0.4375	50.7224	51.792
74.3	0.4375	50.7106	51.8015
74.4	0.437805	50.7224	51.8109
74.5	0.445313	50.7264	51.8203
74.6	0.445313	50.738	51.8296
74.7	0.445786	50.7538	51.8389
74.8	0.457031	50.7534	51.8482
74.9	0.445313	50.7614	51.8574
75	0.445313	50.7753	51.8666
75.1	0.437805	50.7849	51.8758
75.2	0.445313	50.7968	51.8849
75.3	0.445786	50.8005	51.894
75.4	0.457031	50.8122	51.903
75.5	0.445313	50.82	51.912
75.6	0.445313	50.8439	51.921
75.7	0.433594	50.8434	51.93
75.8	0.445618	50.8553	51.9389
75.9	0.453125	50.8591	51.9477
76	0.453125	50.8708	51.9566
76.1	0.445313	50.8788	51.9654
76.2	0.445786	50.8964	51.9741
76.3	0.445313	50.902	51.9828
76.4	0.445313	50.8959	51.9915
76.5	0.445007	50.8964	52.0002
76.6	0.437805	50.9099	52.0088
76.7	0.445313	50.9099	52.0174
76.8	0.445313	50.9022	52.026
76.9	0.445313	50.9177	52.0345
77	0.4375	50.916	52.043
77.1	0.445313	50.9294	52.0514
77.2	0.4375	50.9411	52.0598
77.3	0.4375	50.9452	52.0682
77.4	0.425781	50.9567	52.0766
77.5	0.425781	50.9745	52.0849
77.6	0.425781	50.9684	52.0932
77.7	0.425781	50.9802	52.1015
77.8	0.425781	50.9941	52.1097
77.9	0.425308	50.998	52.1179
78	0.414536	51.0194	52.126
78.1	0.433594	51.0309	52.1341
78.2	0.414063	51.0427	52.1422
78.3	0.40625	51.0467	52.1503
78.4	0.406723	51.0583	52.1583
78.5	0.417969	51.07	52.1663
78.6	0.418274	51.07	52.1743
78.7	0.425781	51.072	52.1822
78.8	0.425308	51.0856	52.1901
78.9	0.414063	51.0934	52.198
79	0.402344	51.0858	52.2058
79.1	0.394531	51.1013	52.2136
79.2	0.395004	51.1091	52.2214
79.3	0.414063	51.1152	52.2292
79.4	0.40625	51.1325	52.2369
79.5	0.414063	51.1403	52.2446
79.6	0.40625	51.1581	52.2522
79.7	0.40625	51.16	52.2598
79.8	0.406723	51.1716	52.2674
79.9	0.417496	51.1833	52.275
80	0.40625	51.1894	52.2825
80.1	0.40625	51.195	52.2901
80.2	0.414063	51.2028	52.2975
80.3	0.394226	51.2069	52.305
80.4	0.394836	51.2241	52.3124
80.5	0.402344	51.2245	52.3198
80.6	0.402344	51.2419	52.3272
80.7	0.402817	51.2497	52.3345
80.8	0.414063	51.2459	52.3418
80.9	0.413589	51.2614	52.3491
81	0.402344	51.2675	52.3563
81.1	0.402344	51.2692	52.3635
81.2	0.402344	51.2733	52.3707
81.3	0.402344	51.2847	52.3779
81.4	0.402344	51.287	52.385
81.5	0.402344	51.3044	52.3921
81.6	0.402344	51.3183	52.3992
81.7	0.414063	51.3356	52.4063
81.8	0.40625	51.3358	52.4133
81.9	0.402039	51.3334	52.4203
82	0.394531	51.3395	52.4272
82.1	0.394531	51.3395	52.4342
82.2	0.394531	51.3513	52.4411
82.3	0.406555	51.3691	52.448
82.4	0.413589	51.3706	52.4549
82.5	0.402344	51.3788	52.4617
82.6	0.402344	51.3825	52.4685
82.7	0.390625	51.3881	52.4753
82.8	0.390625	51.3903	52.482
82.9	0.390625	51.3903	52.4888
83	0.390625	51.4081	52.4955
83.1	0.391098	51.402	52.5022
83.2	0.402344	51.4099	52.5088
83.3	0.402817	51.4216	52.5154
83.4	0.414063	51.4256	52.522
83.5	0.414063	51.4294	52.5286
83.6	0.414063	51.4372	52.5352
83.7	0.413589	51.4489	52.5417
83.8	0.402344	51.4606	52.5482
83.9	0.402817	51.4528	52.5547
84	0.413589	51.4644	52.5611
84.1	0.414536	51.4528	52.5675
84.2	0.425781	51.4528	52.5739
84.3	0.414063	51.4645	52.5803
84.4	0.414063	51.4764	52.5867
84.5	0.414063	51.4802	52.593
84.6	0.414368	51.4684	52.5993
84.7	0.421875	51.4863	52.6056
84.8	0.421875	51.4919	52.6118
84.9	0.42157	51.4919	52.6181
85	0.414063	51.4841	52.6243
85.1	0.414063	51.498	52.6305
85.2	0.414063	51.5153	52.6366
85.3	0.405777	51.5036	52.6428
85.4	0.395004	51.5155	52.6489
85.5	0.425781	51.5192	52.655
85.6	0.426254	51.5309	52.661
85.7	0.425308	51.5231	52.6671
85.8	0.414063	51.5292	52.6731
85.9	0.414063	51.5466	52.6791
86	0.414063	51.5584	52.6851
86.1	0.414368	51.5622	52.691
86.2	0.421875	51.5622	52.6969
86.3	0.421875	51.57	52.7029
86.4	0.421875	51.5761	52.7087
86.5	0.421875	51.5934	52.7146
86.6	0.421875	51.5934	52.7204
86.7	0.421875	51.5895	52.7263
86.8	0.422348	51.6053	52.7321
86.9	0.433594	51.603	52.7378
87	0.425781	51.5895	52.7436
87.1	0.425308	51.6074	52.7493
87.2	0.42218	51.613	52.755
87.3	0.421875	51.6208	52.7607
87.4	0.421875	51.6152	52.7664
87.5	0.421875	51.6208	52.772
87.6	0.422348	51.6366	52.7776
87.7	0.433594	51.6481	52.7832
87.8	0.425781	51.6481	52.7888
87.9	0.426086	51.666	52.7944
88	0.433594	51.6638	52.7999
88.1	0.434067	51.6777	52.8055
88.2	0.445313	51.6991	52.8109
88.3	0.422348	51.7028	52.8164
88.4	0.433594	51.7028	52.8219
88.5	0.445313	51.705	52.8273
88.6	0.445313	51.7224	52.8327
88.7	0.445313	51.7224	52.8381
88.8	0.444839	51.7381	52.8435
88.9	0.422348	51.7538	52.8489
89	0.445313	51.7534	52.8542
89.1	0.445618	51.7675	52.8595
89.2	0.45282	51.7731	52.8648
89.3	0.445313	51.7653	52.8701
89.4	0.457031	51.7772	52.8754
89.5	0.457031	51.7809	52.8806
89.6	0.457031	51.7927	52.8858
89.7	0.457031	51.7809	52.891
89.8	0.457031	51.7809	52.8962
89.9	0.457504	51.7932	52.9013
90	0.46875	51.8061	52.9065
90.1	0.476563	51.8045	52.9116
90.2	0.457336	51.82	52.9167
90.3	0.472656	51.8144	52.9218
90.4	0.472656	51.8237	52.9269
90.5	0.472183	51.8241	52.9319
90.6	0.453125	51.8278	52.9369
90.7	0.461411	51.8317	52.942
90.8	0.472656	51.8378	52.9469
90.9	0.472656	51.8434	52.9519
91	0.473129	51.8531	52.9569
91.1	0.484375	51.8635	52.9618
91.2	0.484375	51.8747	52.9667
91.3	0.48468	51.8825	52.9716
91.4	0.492188	51.8825	52.9765
91.5	0.492661	51.8825	52.9814
91.6	0.496094	51.8788	52.9862
91.7	0.495621	51.8825	52.9911
91.8	0.472656	51.8825	52.9959
91.9	0.472656	51.8903	53.0007
92	0.472656	51.8903	53.0054
92.1	0.472656	51.8964	53.0102
92.2	0.473129	51.902	53.0149
92.3	0.484375	51.8881	53.0197
92.4	0.472351	51.8964	53.0244
92.5	0.465149	51.902	53.0291
92.6	0.472656	51.9178	53.0337
92.7	0.472656	51.9099	53.0384
92.8	0.472656	51.9099	53.043
92.9	0.472656	51.916	53.0477
93	0.472656	51.9333	53.0523
93.1	0.464844	51.9452	53.0569
93.2	0.465317	51.9489	53.0614
93.3	0.476089	51.9606	53.066
93.4	0.465317	51.9667	53.0705
93.5	0.476089	51.9724	53.0751
93.6	0.464844	51.9683	53.0796
93.7	0.465149	51.9686	53.084
93.8	0.472656	51.9606	53.0885
93.9	0.472351	51.9606	53.093
94	0.465149	51.9724	53.0974
94.1	0.472824	51.9724	53.1019
94.2	0.476563	51.9724	53.1063
94.3	0.476563	51.9667	53.1107
94.4	0.48468	51.9802	53.115
94.5	0.484375	51.9761	53.1194
94.6	0.484375	51.9803	53.1238
94.7	0.483902	51.9841	53.1281
94.8	0.473129	51.998	53.1324
94.9	0.484375	52.0092	53.1367
95	0.477036	51.9919	53.141
95.1	0.495621	52.0077	53.1453
95.2	0.484375	52.0114	53.1495
95.3	0.472656	52.0114	53.1538
95.4	0.472656	52.0253	53.158
95.5	0.465149	52.0427	53.1622
95.6	0.473129	52.0467	53.1664
95.7	0.483902	52.0505	53.1706
95.8	0.473129	52.0622	53.1747
95.9	0.484375	52.0761	53.1789
96	0.484375	52.07	53.183
96.1	0.472656	52.07	53.1872
96.2	0.473129	52.0817	53.1913
96.3	0.484375	52.0858	53.1954
96.4	0.484375	52.0974	53.1994
96.5	0.484375	52.1091	53.2035
96.6	0.476868	52.103	53.2076
96.7	0.484375	52.1152	53.2116
96.8	0.483902	52.1208	53.2156
96.9	0.472656	52.1208	53.2196
97	0.472656	52.1325	53.2236
97.1	0.484848	52.1386	53.2276
97.2	0.484375	52.1362	53.2316
97.3	0.484375	52.1366	53.2355
97.4	0.484375	52.152	53.2395
97.5	0.484375	52.1581	53.2434
97.6	0.484375	52.1577	53.2473
97.7	0.492188	52.1639	53.2512
97.8	0.492661	52.1677	53.2551
97.9	0.503906	52.1814	53.2589
98	0.503906	52.1833	53.2628
98.1	0.503906	52.1833	53.2666
98.2	0.503906	52.2067	53.2705
98.3	0.504211	52.1991	53.2743
98.4	0.511246	52.2106	53.2781
98.5	0.488281	52.2162	53.2819
98.6	0.488281	52.2106	53.2857
98.7	0.488754	52.2224	53.2894
98.8	0.504379	52.2285	53.2932
98.9	0.515625	52.2302	53.2969
99	0.515625	52.2302	53.3007
99.1	0.515457	52.2419	53.3044
99.2	0.5	52.2378	53.3081
99.3	0.5	52.2419	53.3118
99.4	0.492188	52.2419	53.3154
99.5	0.500473	52.2577	53.3191
99.6	0.511719	52.2614	53.3227
99.7	0.511719	52.2692	53.3264
99.8	0.511719	52.287	53.33
99.9	0.512192	52.2927	53.3336
100	0.523438	52.2927	53.3372
100.1	0.523438	52.2905	53.3408
100.2	0.51532	52.2988	53.3444
100.3	0.507813	52.3044	53.348
100.4	0.508118	52.3163	53.3515
100.5	0.51593	52.3239	53.3551
100.6	0.53125	52.3239	53.3586
100.7	0.530945	52.3378	53.3621
100.8	0.523911	52.3552	53.3656
100.9	0.535156	52.3592	53.3691
101	0.546875	52.3589	53.3726
101.1	0.546875	52.363	53.376
101.2	0.535156	52.3513	53.3795
101.3	0.534683	52.3513	53.383
101.4	0.523743	52.363	53.3864
101.5	0.53125	52.3748	53.3898
101.6	0.523438	52.3786	53.3932
101.7	0.523438	52.3964	53.3966
101.8	0.519531	52.3903	53.4
101.9	0.519531	52.402	53.4034
102	0.519531	52.402	53.4068
102.1	0.519531	52.402	53.4101
102.2	0.520004	52.4178	53.4135
102.3	0.534851	52.4253	53.4168
102.4	0.515625	52.4099	53.4201
102.5	0.527344	52.416	53.4234
102.6	0.51593	52.4333	53.4267
102.7	0.523132	52.4373	53.43
102.8	0.515625	52.435	53.4333
102.9	0.515625	52.4472	53.4366
103	0.515625	52.4528	53.4398
103.1	0.515625	52.4604	53.4431
103.2	0.507339	52.4645	53.4463
103.3	0.484375	52.4645	53.4495
103.4	0.48468	52.4686	53.4527
103.5	0.492188	52.4841	53.4559
103.6	0.492188	52.4841	53.4591
103.7	0.492188	52.4785	53.4623
103.8	0.492661	52.4919	53.4655
103.9	0.503601	52.4898	53.4687
104	0.496094	52.4941	53.4718
104.1	0.503906	52.5114	53.4749
104.2	0.504211	52.5036	53.4781
104.3	0.503906	52.5175	53.4812
104.4	0.511414	52.5231	53.4843
104.5	0.503906	52.5389	53.4874
104.6	0.503906	52.5309	53.4905
104.7	0.504211	52.5309	53.4936
104.8	0.511719	52.5388	53.4967
104.9	0.523605	52.5525	53.4997
105	0.51593	52.5544	53.5028
105.1	0.523438	52.5584	53.5058
105.2	0.523438	52.5739	53.5088
105.3	0.523132	52.5739	53.5119
105.4	0.51593	52.58	53.5149
105.5	0.511719	52.5795	53.5179
105.6	0.511719	52.57	53.5209
105.7	0.511719	52.5741	53.5239
105.8	0.511719	52.5778	53.5268
105.9	0.504379	52.57	53.5298
106	0.515625	52.5761	53.5328
106.1	0.515625	52.5873	53.5357
106.2	0.515625	52.5817	53.5386
106.3	0.515152	52.5741	53.5416
106.4	0.503906	52.5816	53.5445
106.5	0.503906	52.5741	53.5474
106.6	0.492188	52.5778	53.5503
106.7	0.492188	52.5839	53.5532
106.8	0.492188	52.5895	53.5561
106.9	0.492188	52.6013	53.5589
107	0.492188	52.5972	53.5618
107.1	0.492493	52.5995	53.5646
107.2	0.511719	52.613	53.5675
107.3	0.511719	52.613	53.5703
107.4	0.5	52.617	53.5732
107.5	0.5	52.6208	53.576
107.6	0.5	52.6269	53.5788
107.7	0.5	52.6325	53.5816
107.8	0.500473	52.6325	53.5844
107.9	0.503906	52.6264	53.5872
108	0.503906	52.6327	53.5899
108.1	0.511719	52.6364	53.5927
108.2	0.503906	52.6481	53.5955
108.3	0.503906	52.6501	53.5982
108.4	0.511719	52.6638	53.601
108.5	0.515625	52.652	53.6037
108.6	0.515625	52.652	53.6064
108.7	0.515457	52.652	53.6091
108.8	0.511719	52.6678	53.6118
108.9	0.511719	52.6757	53.6145
109	0.511719	52.6872	53.6172
109.1	0.500473	52.6831	53.6199
109.2	0.535156	52.6911	53.6226
109.3	0.535156	52.6911	53.6252
109.4	0.535156	52.6911	53.6279
109.5	0.523438	52.6794	53.6306
109.6	0.531555	52.6972	53.6332
109.7	0.53125	52.6967	53.6358
109.8	0.539063	52.6911	53.6385
109.9	0.530945	52.6911	53.6411
110	0.523743	52.6989	53.6437
110.1	0.530945	52.7009	53.6463
110.2	0.523911	52.7084	53.6489
110.3	0.535156	52.7011	53.6515
110.4	0.535156	52.7164	53.654
110.5	0.527344	52.7145	53.6566
110.6	0.515152	52.7285	53.6592
110.7	0.515625	52.7224	53.6617
110.8	0.504379	52.7264	53.6643
110.9	0.527344	52.7302	53.6668
111	0.527344	52.7419	53.6694
111.1	0.527039	52.7441	53.6719
111.2	0.508118	52.7497	53.6744
111.3	0.515625	52.7495	53.6769
111.4	0.515625	52.7577	53.6794
111.5	0.515625	52.7614	53.6819
111.6	0.515625	52.7731	53.6844
111.7	0.515625	52.7731	53.6869
111.8	0.523438	52.7731	53.6894
111.9	0.523438	52.7809	53.6918
112	0.522964	52.785	53.6943
112.1	0.511719	52.7888	53.6967
112.2	0.512192	52.7888	53.6992
112.3	0.523438	52.7888	53.7016
112.4	0.523438	52.8025	53.704
112.5	0.523743	52.8122	53.7065
112.6	0.53125	52.8084	53.7089
112.7	0.53125	52.8122	53.7113
112.8	0.53125	52.8239	53.7137
112.9	0.530945	52.8178	53.7161
113	0.523438	52.8261	53.7185
113.1	0.523911	52.8317	53.7209
113.2	0.527344	52.8317	53.7232
113.3	0.527344	52.8276	53.7256
113.4	0.515625	52.828	53.728
113.5	0.515625	52.8317	53.7303
113.6	0.515625	52.8395	53.7327
113.7	0.515457	52.8317	53.735
113.8	0.523438	52.8495	53.7373
113.9	0.523438	52.8491	53.7397
114	0.512192	52.8436	53.742
114.1	0.535156	52.8591	53.7443
114.2	0.523438	52.8591	53.7466
114.3	0.523438	52.8652	53.7489
114.4	0.523438	52.8825	53.7512
114.5	0.523743	52.8944	53.7535
114.6	0.530945	52.8923	53.7558
114.7	0.515625	52.8942	53.7581
114.8	0.523438	52.8825	53.7603
114.9	0.51593	52.9003	53.7626
115	0.53125	52.9117	53.7648
115.1	0.530945	52.8981	53.7671
115.2	0.523438	52.9099	53.7693
115.3	0.523438	52.9081	53.7716
115.4	0.523438	52.9178	53.7738
115.5	0.523438	52.9294	53.776
115.6	0.523438	52.937	53.7783
115.7	0.515152	52.9394	53.7805
115.8	0.504379	52.945	53.7827
115.9	0.515625	52.9389	53.7849
116	0.516098	52.9373	53.7871
116.1	0.534683	52.9489	53.7893
116.2	0.512192	52.9489	53.7914
116.3	0.522964	52.9528	53.7936
116.4	0.512192	52.9684	53.7958
116.5	0.523438	52.9745	53.7979
116.6	0.523438	52.9662	53.8001
116.7	0.516098	52.9606	53.8023
116.8	0.527344	52.9606	53.8044
116.9	0.526871	52.9667	53.8065
117	0.51593	52.9724	53.8087
117.1	0.523438	52.9724	53.8108
117.2	0.523438	52.9785	53.8129
117.3	0.523438	52.9897	53.8151
117.4	0.53125	52.9841	53.8172
117.5	0.53125	52.9959	53.8193
117.6	0.53125	53.0114	53.8214
117.7	0.53125	53.0114	53.8235
117.8	0.53125	53.0114	53.8256
117.9	0.530777	53.0175	53.8276
118	0.519531	53.019	53.8297
118.1	0.520004	53.0272	53.8318
118.2	0.53125	53.0151	53.8339
118.3	0.530777	53.0114	53.8359
118.4	0.520004	53.0231	53.838
118.5	0.53125	53.0155	53.84
118.6	0.523438	53.0309	53.8421
118.7	0.523438	53.0269	53.8441
118.8	0.523438	53.0427	53.8461
118.9	0.523438	53.0427	53.8482
119	0.523132	53.0584	53.8502
119.1	0.515625	53.0638	53.8522
119.2	0.515625	53.0663	53.8542
119.3	0.515625	53.0683	53.8562
119.4	0.515625	53.0191	53.8582
119.5	0.515625	52.9434	53.8602
119.6	0.51593	53.113	53.8622
119.7	0.523438		53.8642
119.8	0.523438		53.8662
119.9	0.53125		53.8682
120	0.53125		53.8701
120.1	0.53125		53.8721
120.2	0.523438		52.5071
120.3	0.53125		52.4105
120.4	0.523438		52.3142
120.5	0.53125		52.218
120.6	0.523438		52.122
120.7	0.531723		52.0261
120.8	0.542496		51.9305
120.9	0.53125	52.3224	51.8351
121	0.53125	52.1256	51.7398
121.1	0.53125	51.903	51.6447
121.2	0.531555	51.7436	51.5498
121.3	0.539063	51.5814	51.4551
121.4	0.539063	51.4013	51.3606
121.5	0.539063	51.3262	51.2663
121.6	0.539063	51.252	51.1721
121.7	0.539536	51.1754	51.0781
121.8	0.550781	51.0655	50.9843
121.9	0.550781	50.9504	50.8907
122	0.550781	50.798	50.7973
122.1	0.550476	50.7186	50.7041
122.2	0.542969	50.652	50.611
122.3	0.542969	50.5546	50.5181
122.4	0.554688	50.4761	50.4254
122.5	0.555161	50.3606	50.3329
122.6	0.554688	50.246	50.2406
122.7	0.554214	50.1419	50.1484
122.8	0.542969	50.0053	50.0564
122.9	0.554688	49.8847	49.9646
123	0.554993	49.7591	49.873
123.1	0.5625	49.6675	49.7816
123.2	0.5625	49.5483	49.6903
123.3	0.562195	49.4272	49.5992
123.4	0.554688	49.2863	49.5083
123.5	0.5625	49.1873	49.4175
123.6	0.554688	49.07	49.327
123.7	0.554688	48.9934	49.2366
123.8	0.554688	48.8708	49.1464
123.9	0.554688	48.7944	49.0564
124	0.554688	48.6989	48.9665
124.1	0.554688	48.5895	48.8768
124.2	0.554688	48.4798	48.7873
124.3	0.554993	48.3552	48.698
124.4	0.5625	48.2653	48.6088
124.5	0.550308	48.1711	48.5198
124.6	0.539063	48.0549	48.431
124.7	0.539063	47.9763	48.3424
124.8	0.539063	47.8686	48.2539
124.9	0.539536	47.7731	48.1656
125	0.550781	47.6559	48.0775
125.1	0.5625	47.5561	47.9895
125.2	0.550781	47.4606	47.9018
125.3	0.550781	47.3708	47.8141
125.4	0.562195	47.2728	47.7267
125.5	0.554688	47.152	47.6394
125.6	0.542969	47.0856	47.5523
125.7	0.554688	46.9998	47.4654
125.8	0.542969	46.9077	47.3786
125.9	0.542969	46.8005	47.2921
126	0.554993	46.7089	47.2056
126.1	0.5625	46.6223	47.1194
126.2	0.550781	46.5153	47.0333
126.3	0.550781	46.4138	46.9474
126.4	0.550308	46.3239	46.8616
126.5	0.539063	46.2203	46.776
126.6	0.538757	46.1245	46.6906
126.7	0.53125	46.0272	46.6053
126.8	0.53125	45.9331	46.5202
126.9	0.531555	45.8434	46.4353
127	0.530945	45.7441	46.3506
127.1	0.523911	45.6716	46.266
127.2	0.526871	45.5873	46.1815
127.3	0.523911	45.4802	46.0973
127.4	0.535156	45.4061	46.0132
127.5	0.534683	45.3237	45.9292
127.6	0.523438	45.2285	45.8455
127.7	0.515625	45.1638	45.7619
127.8	0.515625	45.0663	45.6784
127.9	0.515625	44.9895	45.5951
128	0.523438	44.902	45.512
128.1	0.523438	44.8395	45.429
128.2	0.523438	44.7927	45.3462
128.3	0.523438	44.6967	45.2636
128.4	0.522964	44.6152	45.1811
128.5	0.511719	44.5472	45.0988
128.6	0.511414	44.5341	45.0166
128.7	0.496567	44.3359	44.9346
128.8	0.515625	44.1816	44.8528
128.9	0.497177	44.1419	44.7711
129	0.533905	44.046	44.6896
129.1	0.562668	44.1133	44.6082
129.2	0.880783	43.9596	44.527
129.3	0.0709381	43.6912	44.446
129.4	-0.353119*	43.5436	44.3651
129.5	-0.307663*	43.5008	44.2844
129.6	-3.46001*	43.5909	44.2038
129.7	-1.85251*	43.4523	44.1234
129.8	-1.1225*	43.3066	44.0431
129.9	-0.726257*	43.2498	43.963
130	-0.437805*	43.1513	43.8831
130.1	0.526398*	43.0731	43.8033
130.2	-0.0449982*	43.0012	43.7236
130.3	3.18405*	42.8863	43.6441
130.4	1.8614*	42.8235	43.5648
130.5	0.884216	42.7423	43.4857
130.6	0.281097	42.6577	43.4066
130.7	0.220169	42.5739	43.3278
130.8	0.2164	42.4975	43.249
130.9	0.135773	42.4099	43.1705
131	0.115005	42.2964	43.0921
131.1	0.145782	42.2302	43.0138
131.2	0.145142	42.12	42.9357
131.3	0.172653	42.0569	42.8578
131.4	0.204071	42.0489	42.78
131.5	0.234375	41.9683	42.7023
131.6	0.253906	41.867	42.6248
131.7	0.214844	41.7989	42.5475
131.8	0.213287	41.72	42.4703
131.9	0.187347	41.6184	42.3932
132	0.202347	41.5589	42.3163
132.1	0.201569	41.5061	42.2396
132.2	0.182037	41.3989	42.163
132.3	0.14328	41.0506	42.0865
132.4	0.132034	40.3003	42.0103
132.5	0.120316	41.1333	41.9341
132.6	0.112503	41.6222	41.8581
132.7	0.116714	41.1372	41.7822
132.8	0.105469	41.2475	41.7065
132.9	0.105164	41.088	41.631
133	0.104996	40.8967	41.5556
133.1	0.101563	40.6691	41.4803
133.2	0.112503	40.4997	41.4052
133.3	0.0934448	40.4285	41.3302
133.4	0.0854645	40.3987	41.2554
133.5	0.0739136	40.3329	41.1807
133.6	0.0740509	40.2603	41.1061
133.7	0.0700073	40.2186	41.0317
133.8	0.0737457	40.1558	40.9575
133.9	0.0742188	40.0817	40.8834
134	0.0739136	40.0215	40.8094
134.1	0.0740509	39.9607	40.7356
134.2	0.0590668	39.9081	40.662
134.3	0.0817261	39.8653	40.5884
134.4	0.0737457	39.802	40.5151
134.5	0.0621948	39.7178	40.4418
134.6	0.0628052	39.6264	40.3687
134.7	0.0698395	39.5347	40.2957
134.8	0.0704803	39.4723	40.2229
134.9	0.0740509	39.4021	40.1503
135	0.0820313	39.3297	40.0777
135.1	0.0939178	39.2578	40.0053
135.2	0.104996	39.1967	39.9331
135.3	0.0950012	39.1231	39.861
135.4	0.132507	39.0622	39.789
135.5	0.136551	38.9995	39.7172
135.6	0.144531	38.9077	39.6455
135.7	0.144531	38.8317	39.5739
135.8	0.152344	38.7436	39.5025
135.9	0.144531	38.6659	39.4312
136	0.15625	38.617	39.3601
136.1	0.164063	38.5566	39.2891
136.2	0.164063	38.4622	39.2182
136.3	0.155472	38.3866	39.1475
136.4	0.136414	38.3456	39.0769
136.5	0.129211	38.285	39.0065
136.6	0.144531	38.2244	38.9362
136.7	0.144058	38.1873	38.866
136.8	0.13298	38.1208	38.796
136.9	0.144836	38.0642	38.7261
137	0.151566	38.0133	38.6563
137.1	0.132339	37.9411	38.5867
137.2	0.122345	37.9097	38.5172
137.3	0.151871	37.8374	38.4478
137.4	0.141403	37.7692	38.3786
137.5	0.172348	37.7028	38.3095
137.6	0.195313	37.6403	38.2406
137.7	0.195313	37.5606	38.1717
137.8	0.195007	37.4878	38.1031
137.9	0.188583	37.4374	38.0345
138	0.209366	37.3708	37.9661
138.1	-0.113281	37.3065	37.8978
138.2	-0.208115	37.2341	37.8296
138.3	-0.232971	37.1638	37.7616
138.4	-0.225143	37.0975	37.6938
138.5	-0.839539	37.0152	37.626
138.6	-0.645782	36.9373	37.5584
138.7	-0.918137	36.855	37.4909
138.8	0.0207825	36.7967	37.4235
138.9	0.145477	36.7066	37.3563
139	0.158127	36.6348	37.2892
139.1	0.225464	36.5561	37.2222
139.2	0.761719	36.4902	37.1554
139.3	0.590622	36.4373	37.0887
139.4	0.703125	36.3611	37.0221
139.5	0.680466	36.2946	36.9556
139.6	0.330475	36.2184	36.8893
139.7	0.283127	36.1716	36.8231
139.8	0.221878	36.1167	36.757
139.9	0.204376	36.0426	36.6911
140	0.22876	36.0076	36.6253
140.1	0.104691	35.9431	36.5596
140.2	0.0864105	35.8649	36.4941
140.3	0.0971832	35.8025	36.4287
140.4	0.0745239	35.7437	36.3634
140.5	0.0801544	35.7049	36.2982
140.6	0.0424957	35.6382	36.2332
140.7	0.0315552	35.5777	36.1682
140.8	0.0309448	35.5133	36.1034
140.9	0.0351563	35.4566	36.0388
141	0.033905	35.4139	35.9743
141.1	-0.00811768*	35.3667	35.9098
141.2	-0.015625*	35.3085	35.8455
141.3	-0.0123444*	35.2614	35.7814
141.4	0.0513916*	35.2245	35.7174
141.5	-0.0381165*	35.1655	35.6534
141.6	-0.313126*	35.1033	35.5896
141.7	-0.550003*	35.0524	35.526
141.8	-1.32109*	34.9802	35.4624
141.9	-0.0128174*	34.9099	35.399
142	0.333435	34.8434	35.3357
142.1	0.558899	34.7497	35.2726
142.2	0.665466	34.6794	35.2095
142.3	0.815323*	34.6228	35.1466
142.4	1.40688*	34.5463	35.0838
142.5	2.37906*	34.4705	35.0211
142.6	0.587341	34.3922	34.9585
142.7	0.423904	34.2981	34.8961
142.8	-0.00733948*	34.2302	34.8338
142.9	-0.284073*	34.1619	34.7716
143	-0.455948*	34.0873	34.7095
143.1	-0.425156*	34.017	34.6476
143.2	-0.319366*	33.9431	34.5857
143.3	-0.212967*	33.9077	34.524
143.4	-0.154526*	33.8373	34.4624
143.5	-0.118423*	33.7887	34.401
143.6	-0.0451508*	33.7261	34.3396
143.7	-0.016098*	33.6577	34.2784
143.8	-0.0270233*	33.5934	34.2173
143.9	-0.03125*	33.5232	34.1563
144	-0.0315552*	33.4744	34.0954
144.1	-0.0273438*	33.443	34.0346
144.2	-0.0351563*	33.3863	33.974
144.3	-0.0340729*	33.3297	33.9135
144.4	-0.0070343*	33.273	33.8531
144.5	0.000946045	33.2341	33.7928
144.6	0.0242157	33.1833	33.7326
144.7	0.0429688	33.1208	33.6725
144.8	0.0437469	33.0817	33.6126
144.9	0.0626678	33.0248	33.5528
145	0.0671844	32.994	33.4931
145.1	0.0976563	32.9488	33.4335
145.2	0.106247	32.8844	33.374
145.3	0.117188	32.8355	33.3147
145.4	0.116714	32.7886	33.2554
145.5	0.105301	32.7381	33.1963
145.6	0.10907	32.6716	33.1373
145.7	0.094223	32.6208	33.0784
145.8	0.105942	32.5583	33.0196
145.9	0.117493	32.4997	32.961
146	0.113754	32.4411	32.9024
146.1	0.133591	32.4021	32.844
146.2	0.155777	32.3358	32.7856
146.3	0.132813	32.2708	32.7274
146.4	0.140625	32.205	32.6693
146.5	0.132507	32.1699	32.6113
146.6	0.125	32.1108	32.5535
146.7	0.125	32.0622	32.4957
146.8	0.136551	31.9919	32.438
146.9	0.13298	31.9512	32.3805
147	0.125305	31.9216	32.3231
147.1	0.145004	31.8513	32.2658
147.2	0.144058	31.8106	32.2086
147.3	0.133286	31.7635	32.1515
147.4	0.144836	31.7047	32.0945
147.5	0.164063	31.6581	32.0376
147.6	0.152512	31.6053	31.9809
147.7	0.14827	31.5505	31.9242
147.8	0.152344	31.498	31.8677
147.9	0.152039	31.4309	31.8113
148	0.144363	31.3652	31.755
148.1	0.140793	31.3219	31.6987
148.2	0.152344	31.2753	31.6426
148.3	0.144058	31.2341	31.5866
148.4	0.133118	31.1967	31.5308
148.5	0.141098	31.1269	31.475
148.6	0.155945	31.0659	31.4193
148.7	0.144836	31.0076	31.3638
148.8	0.152512	30.9764	31.3083
148.9	0.156082	30.9099	31.253
149	0.152817	30.8784	31.1978
149.1	0.164368	30.82	31.1426
149.2	0.163757	30.7732	31.0876
149.3	0.164368	30.7145	31.0327
149.4	0.171875	30.6756	30.9779
149.5	0.16423	30.6091	30.9232
149.6	0.175613	30.5838	30.8686
149.7	0.172043	30.5405	30.8141
149.8	0.175308	30.4843	30.7597
149.9	0.175781	30.4549	30.7055
150	0.167496	30.3998	30.6513
150.1	0.152817	30.318	30.5972
150.2	0.163589	30.2636	30.5433
150.3	0.163757	30.2439	30.4894
150.4	0.147964	30.1796	30.4357
150.5	0.133118	30.1403	30.382
150.6	0.140793	30.1089	30.3285
150.7	0.144836	30.0406	30.2751
150.8	0.152817	30.0058	30.2217
150.9	0.156555	29.9566	30.1685
151	0.159851	29.9	30.1154
151.1	0.152817	29.863	30.0624
151.2	0.167801	29.8261	30.0094
151.3	0.160156	29.7927	29.9566
151.4	0.159683	29.7378	29.9039
151.5	0.148605	29.6991	29.8513
151.6	0.15625	29.652	29.7988
151.7	0.144531	29.5817	29.7464
151.8	0.155945	29.5386	29.6941
151.9	0.156082	29.4686	29.6419
152	0.152039	29.4428	29.5898
152.1	0.144531	29.402	29.5378
152.2	0.137024	29.3611	29.4859
152.3	0.151566	29.3044	29.4341
152.4	0.121567	29.2516	29.3824
152.5	0.144531	29.1911	29.3308
152.6	0.136551	29.1581	29.2793
152.7	0.141098	29.1089	29.2279
152.8	0.152817	29.0602	29.1766
152.9	0.163757	29.0175	29.1254
153	0.156082	28.9919	29.0743
153.1	0.152817	28.9428	29.0233
153.2	0.151871	28.9081	28.9724
153.3	0.152344	28.8513	28.9216
153.4	0.144531	28.7927	28.8709
153.5	0.145004	28.7614	28.8203
153.6	0.163895	28.7363	28.7698
153.7	0.148132	28.7008	28.7194
153.8	0.152344	28.6481	28.6691
153.9	0.144226	28.6284	28.6189
154	0.144058	28.5878	28.5688
154.1	0.145004	28.5466	28.5188
154.2	0.144058	28.5114	28.4689
154.3	0.125305	28.4686	28.419
154.4	0.13298	28.4333	28.3693
154.5	0.144363	28.3881	28.3197
154.6	0.129074	28.3456	28.2702
154.7	0.144836	28.3005	28.2207
154.8	0.144531	28.246	28.1714
154.9	0.144699	28.1831	28.1222
155	0.14827	28.1347	28.073
155.1	0.144699	28.0991	28.0239
155.2	0.14827	28.0231	27.975
155.3	0.144531	27.9606	27.9261
155.4	0.132813	27.8964	27.8774
155.5	0.144531	27.8513	27.8287
155.6	0.144226	27.8122	27.7801
155.7	0.144836	27.7419	27.7316
155.8	0.141098	27.6967	27.6832
155.9	0.155777	27.6386	27.635
156	0.145004	27.6052	27.5868
156.1	0.156555	27.5427	27.5387
156.2	0.160324	27.5036	27.4906
156.3	0.175613	27.4781	27.4427
156.4	0.172348	27.4372	27.3949
156.5	0.183594	27.3981	27.3472
156.6	0.184067	27.3611	27.2995
156.7	0.207336	27.3122	27.252
156.8	0.203125	27.2927	27.2045
156.9	0.203125	27.2399	27.1572
157	0.207504	27.1872	27.1099
157.1	0.214676	27.1481	27.0627
157.2	0.210938	27.1091	27.0156
157.3	0.222824	27.0721	26.9686
157.4	0.214844	27.0292	26.9217
157.5	0.215149	27.0036	26.8749
157.6	0.222656	26.9584	26.8282
157.7	0.222656	26.8866	26.7816
157.8	0.222961	26.8574	26.735
157.9	0.230637	26.8081	26.6886
158	0.234375	26.7694	26.6422
158.1	0.234375	26.7045	26.5959
158.2	0.234375	26.6599	26.5498
158.3	0.246399	26.6269	26.5037
158.4	0.242188	26.5856	26.4577
158.5	0.242188	26.5349	26.4118
158.6	0.234543	26.496	26.3659
158.7	0.238281	26.4528	26.3202
158.8	0.226395	26.4099	26.2746
158.9	0.230469	26.3667	26.229
159	0.230942	26.3239	26.1835
159.1	0.242188	26.2906	26.1382
159.2	0.234207	26.2441	26.0929
159.3	0.230469	26.1949	26.0477
159.4	0.230942	26.152	26.0026
159.5	0.242188	26.0995	25.9575
159.6	0.241882	26.078	25.9126
159.7	0.23468	26.0427	25.8677
159.8	0.253906	25.9858	25.823
159.9	0.253433	25.9355	25.7783
160	0.230942	25.9058	25.7337
160.1	0.25	25.8553	25.6892
160.2	0.241882	25.8139	25.6448
160.3	0.234375	25.7753	25.6004
160.4	0.234848	25.7574	25.5562
160.5	0.246094	25.7069	25.512
160.6	0.234375	25.6459	25.468
160.7	0.23468	25.6152	25.424
160.8	0.241714	25.5895	25.3801
160.9	0.230469	25.5546	25.3363
161	0.223129	25.5192	25.2925
161.1	0.246567	25.488	25.2489
161.2	0.245621	25.4489	25.2053
161.3	0.23468	25.4058	25.1618
161.4	0.242188	25.363	25.1185
161.5	0.234375	25.33	25.0752
161.6	0.234375	25.3122	25.0319
161.7	0.234848	25.2711	24.9888
161.8	0.242188	25.2302	24.9457
161.9	0.242188	25.1972	24.9028
162	0.242493	25.1792	24.8599
162.1	0.25	25.1364	24.8171
162.2	0.25	25.0914	24.7743
162.3	0.241882	25.0683	24.7317
162.4	0.234375	25.035	24.6891
162.5	0.234848	25.0034	24.6467
162.6	0.234375	24.9606	24.6043
162.7	0.234375	24.9277	24.562
162.8	0.234375	24.8959	24.5197
162.9	0.246399	24.8513	24.4776
163	0.253433	24.826	24.4355
163.1	0.230469	24.8085	24.3935
163.2	0.230469	24.7748	24.3516
163.3	0.230469	24.7302	24.3098
163.4	0.223129	24.6989	24.2681
163.5	0.234375	24.666	24.2264
163.6	0.234375	24.6325	24.1849
163.7	0.234375	24.5873	24.1434
163.8	0.234375	24.535	24.102
163.9	0.234375	24.4839	24.0606
164	0.234375	24.4569	24.0194
164.1	0.222656	24.4277	23.9782
164.2	0.222656	24.3942	23.9371
164.3	0.223129	24.3472	23.8961
164.4	0.234375	24.3122	23.8552
164.5	0.234375	24.2772	23.8143
164.6	0.234375	24.2358	23.7735
164.7	0.226563	24.205	23.7328
164.8	0.226563	24.1833	23.6922
164.9	0.226563	24.1483	23.6517
165	0.214844	24.1169	23.6112
165.1	0.214844	24.0839	23.5708
165.2	0.214371	24.0464	23.5305
165.3	0.203598	24.0231	23.4903
165.4	0.222183	23.9841	23.4502
165.5	0.211884	23.945	23.4101
165.6	0.234375	23.902	23.3701
165.7	0.234375	23.8747	23.3302
165.8	0.238281	23.8475	23.2904
165.9	0.238281	23.8081	23.2506
166	0.226868	23.7809	23.2109
166.1	0.246094	23.748	23.1713
166.2	0.246094	23.7263	23.1318
166.3	0.246094	23.695	23.0924
166.4	0.234375	23.6539	23.053
166.5	0.234375	23.613	23.0137
166.6	0.226563	23.5817	22.9745
166.7	0.226868	23.5488	22.9353
166.8	0.234375	23.5131	22.8963
166.9	0.242188	23.4725	22.8573
167	0.242188	23.4392	22.8184
167.1	0.242661	23.4216	22.7795
167.2	0.242188	23.3942	22.7408
167.3	0.241714	23.3452	22.7021
167.4	0.230469	23.3163	22.6635
167.5	0.242661	23.2888	22.6249
167.6	0.246094	23.2713	22.5865
167.7	0.245789	23.2419	22.5481
167.8	0.238281	23.1911	22.5098
167.9	0.226868	23.152	22.4715
168	0.234375	23.1208	22.4334
168.1	0.241714	23.0817	22.3953
168.2	0.230469	23.0544	22.3572
168.3	0.222824	23.0231	22.3193
168.4	0.226563	22.9882	22.2814
168.5	0.226563	22.9606	22.2436
168.6	0.238586	22.9294	22.2059
168.7	0.246094	22.9042	22.1683
168.8	0.234375	22.8708	22.1307
168.9	0.233902	22.8317	22.0932
169	0.222656	22.8005	22.0558
169.1	0.223129	22.7732	22.0184
169.2	0.226563	22.752	21.9811
169.3	0.226563	22.7183	21.9439
169.4	0.226257	22.6833	21.9068
169.5	0.207031	22.6403	21.8697
169.6	0.207336	22.613	21.8327
169.7	0.214371	22.5797	21.7958
169.8	0.191879	22.5505	21.7589
169.9	0.203125	22.5192	21.7221
170	0.203125	22.4878	21.6854
170.1	0.210938	22.4589	21.6488
170.2	0.20282	22.4411	21.6122
170.3	0.195618	22.402	21.5757
170.4	0.214844	22.3647	21.5393
170.5	0.215317	22.3378	21.503
170.6	0.226089	22.3061	21.4667
170.7	0.210938	22.2731	21.4305
170.8	0.210938	22.2536	21.3943
170.9	0.211411	22.2106	21.3582
171	0.222656	22.2028	21.3222
171.1	0.214371	22.1537	21.2863
171.2	0.203125	22.1208	21.2504
171.3	0.215149	22.0956	21.2146
171.4	0.210632	22.0761	21.1789
171.5	0.214844	22.0544	21.1433
171.6	0.203598	22.0231	21.1077
171.7	0.214844	21.9958	21.0722
171.8	0.215149	21.9584	21.0367
171.9	0.222183	21.9257	21.0014
172	0.210938	21.902	20.966
172.1	0.199219	21.8708	20.9308
172.2	0.210938	21.8395	20.8956
172.3	0.199692	21.8183	20.8605
172.4	0.210938	21.7927	20.8255
172.5	0.214539	21.7652	20.7905
172.6	0.207031	21.7224	20.7556
172.7	0.207336	21.7028	20.7208
172.8	0.214844	21.6655	20.686
172.9	0.202652	21.6503	20.6513
173	0.191879	21.613	20.6167
173.1	0.203125	21.578	20.5821
173.2	0.203125	21.5427	20.5476
173.3	0.20282	21.5114	20.5132
173.4	0.195313	21.4802	20.4789
173.5	0.1875	21.453	20.4446
173.6	0.187027	21.4059	20.4103
173.7	0.176086	21.3669	20.3762
173.8	0.183594	21.3574	20.3421
173.9	0.183594	21.3317	20.308
174	0.195313	21.3005	20.2741
174.1	0.195786	21.2716	20.2402
174.2	0.195313	21.2363	20.2064
[truncated: 13,596 more rows]

## Sheet: Figure 6C
Figure 6B— Single-cycle SPR of V2 F53W scDb against pHLA monomers
	Response Units (RU)
Time (sec)	KRAS WT	KRAS G12V	KRAS G12V (onetoone fit)
-25.5	-0.0195313	0.0705566	0
-25.4	-0.0190582	0.0705568	0
-25.3	-0.0229645	0.0746154	0
-25.2	-0.0229645	0.0821227	0
-25.1	-0.0112457	0.0783693	0
-25	-0.0112457	0.0824281	0
-24.9	0.000473022	0.078369	0
-24.8	-0.0117188	0.0743103	0
-24.7	-0.0229645	0.0746156	0
-24.6	-0.0229645	0.0783691	0
-24.5	-0.0229645	0.0783691	0
-24.4	-0.0229645	0.0783691	0
-24.3	-0.0224915	0.0783691	0
-24.2	-0.0115509	0.0783691	0
-24.1	-0.00733948	0.0783691	0
-24	-0.00733948	0.0783691	0
-23.9	-0.00733948	0.0783691	0
-23.8	-0.0078125	0.0783691	0
-23.7	-0.0107727	0.0722656	0
-23.6	-0.0078125	0.0727539	0
-23.5	-0.0112457	0.0722656	0
-23.4	-0.0112457	0.0549316	0
-23.3	-0.0112457	0.0549316	0
-23.2	-0.0115509	0.0549316	0
-23.1	-0.0268707	0.0549316	0
-23	-0.0263977	0.0532227	0
-22.9	-0.00343323	0.0588379	0
-22.8	0.00437927	0.0588379	0
-22.7	0.00437927	0.0471191	0
-22.6	0.00437927	0.0471191	0
-22.5	0.00437927	0.0471196	0
-22.4	0.00437927	0.0588374	0
-22.3	0.00437927	0.0471205	0
-22.2	0.00390625	0.0649416	0
-22.1	-0.00733948	0.0705566	0
-22	-0.00733948	0.0705564	0
-21.9	-0.00733948	0.0583494	0
-21.8	-0.00733948	0.0471191	0
-21.7	-0.00733948	0.0393066	0
-21.6	-0.00733948	0.0393072	0
-21.5	-0.00733948	0.0610354	0
-21.4	-0.0193634	0.0666504	0
-21.3	-0.0268707	0.0588379	0
-21.2	-0.0268707	0.0666504	0
-21.1	-0.0148468	0.0588379	0
-21	-0.00733948	0.0588381	0
-20.9	-0.0190582	0.0644529	0
-20.8	-0.00733948	0.0471191	0
-20.7	-0.00733948	0.0471191	0
-20.6	-0.00733948	0.0471191	0
-20.5	-0.0078125	0.0430603	0
-20.4	-0.0190582	0.0393066	0
-20.3	-0.0190582	0.0275879	0
-20.2	-0.0190582	0.0275879	0
-20.1	-0.0190582	0.0275882	0
-20	-0.0190582	0.0354004	0
-19.9	-0.0188904	0.0292969	0
-19.8	-0.015152	0.01587	0
-19.7	-0.0148468	0.0275879	0
-19.6	-4.996e-16	0.0275879	0
-19.5	-0.0190582	0.0235291	0
-19.4	-0.0190582	0.0197754	0
-19.3	-0.0190582	0.0136719	0
-19.2	-0.0185852	0.00805664	0
-19.1	-0.0195313	0.00805694	0
-19	-0.030777	0.00415063	0
-18.9	-0.030777	0.0041506	0
-18.8	-0.0310822	0.00415128	0
-18.7	-0.0382843	0.0158689	0
-18.6	-0.030777	0.00976542	0
-18.5	-0.0190582	0.00415039	0
-18.4	-0.0190582	0.00415084	0
-18.3	-0.0190582	0.0118103	0
-18.2	-0.0190582	0.00805664	0
-18.1	-0.0190582	0.00805664	0
-18	-0.0190582	-0.00585908	0
-17.9	-0.0193634	-0.00772071	0
-17.8	-0.0190582	-0.00537067	0
-17.7	-0.0190582	-0.0114746	0
-17.6	-0.0190582	-0.0175775	0
-17.5	-0.0190582	-0.00741563	0
-17.4	-0.0195313	-0.00366188	0
-17.3	-0.030304	-0.00161701	0
-17.2	-0.0190582	-0.00585938	0
-17.1	-0.0190582	-0.0114743	0
-17	-0.00733948	-0.00366211	0
-16.9	-0.0078125	-0.00772079	0
-16.8	-0.0190582	-0.00741502	0
-16.7	-0.0190582	-0.00366189	0
-16.6	-0.0185852	-0.00366143	0
-16.5	-0.00764465	0.00634787	0
-16.4	-0.0148468	0.011963	0
-16.3	-0.00733948	0.016022	0
-16.2	-0.00733948	0.00805664	0
-16.1	-0.0070343	0.00805649	0
-16	0.000473022	-0.0021057	0
-15.9	0.000473022	-0.0191341	0
-15.8	0.000473022	-0.0133358	0
-15.7	0.000473022	-0.0114745	0
-15.6	0.000167847	-0.0074154	0
-15.5	-0.0070343	-0.00537088	0
-15.4	0.000473022	-0.00585938	0
-15.3	0.000946045	-0.0114743	0
-15.2	0.0121918	-0.0114742	0
-15.1	0.0121918	-0.0170896	0
-15	0.00828552	-0.0114746	0
-14.9	0.00828552	-0.0175779	0
-14.8	0.00828552	-0.0170891	0
-14.7	0.00828552	-0.00741533	0
-14.6	0.00828552	0.00415039	0
-14.5	0.0200043	0.00415063	0
-14.4	0.0200043	0.0102541	0
-14.3	0.0126648	0.0158691	0
-14.2	0.0239105	0.0158691	0
-14.1	0.0234375	0.0158691	0
-14	0.0121918	0.0158693	0
-13.9	0.0239105	0.0121161	0
-13.8	0.0239105	0.0275867	0
-13.7	0.0239105	0.0118102	0
-13.6	0.031723	0.00805724	0
-13.5	0.03125	0.0238344	0
-13.4	0.0204773	0.0275879	0
-13.3	0.03125	0.0275879	0
-13.2	0.0200043	0.0275879	0
-13.1	0.0200043	0.0158691	0
-13	0.0200043	0.0275877	0
-12.9	0.0200043	0.0102539	0
-12.8	0.031723	0.0097652	0
-12.7	0.031723	0.00415009	0
-12.6	0.0200043	-0.0114746	0
-12.5	0.0200043	-0.0114746	0
-12.4	0.0200043	-0.0170898	0
-12.3	0.0204773	-0.0114746	0
-12.2	0.031723	-0.0114746	0
-12.1	0.031723	-0.0114746	0
-12	0.031723	-0.0114746	0
-11.9	0.031723	-0.0114746	0
-11.8	0.031723	-0.0114746	0
-11.7	0.0239105	-0.00741577	0
-11.6	0.0121918	-0.00366211	0
-11.5	0.0200043	-0.00366211	0
-11.4	0.0195313	-0.00366227	0
-11.3	0.00828552	-0.00772123	0
-11.2	0.00828552	-0.0114746	0
-11.1	0.00828552	-0.0192871	0
-11	0.000473022	-0.0192871	0
-10.9	0.000778198	-0.0192871	0
-10.8	0.00828552	-0.0310059	0
-10.7	-0.00296021	-0.0310059	0
-10.6	0.00798035	-0.0310059	0
-10.5	0.000473022	-0.0310057	0
-10.4	0.000473022	-0.026947	0
-10.3	0.000946045	-0.021149	0
-10.2	0.0121918	-0.0253906	0
-10.1	0.0124969	-0.0249023	0
-10	0.0121918	-0.0192871	0
-9.9	0.0121918	-0.0192871	0
-9.8	0.0234375	-0.0192871	0
-9.7	0.000473022	-0.0192871	0
-9.6	0.000946045	-0.0152283	0
-9.5	0.0117188	0.00805664	0
-9.4	-0.0112457	0.00805664	0
-9.3	-0.0115509	0.00805664	0
-9.2	-0.0112457	0.000243694	0
-9.1	0.000473022	-0.00366211	0
-9	-0.0109406	-0.00537133	0
-8.9	0.00875854	-0.00585989	0
-8.8	0.0200043	-0.0253906	0
-8.7	0.00798035	-0.0310056	0
-8.6	0.0124969	-0.0153809	0
-8.5	0.0204773	-0.0153809	0
-8.4	0.03125	-0.0231934	0
-8.3	0.0124969	-0.0249023	0
-8.2	0.0278168	-0.0310056	0
-8.1	0.0204773	-0.0114746	0
-8	0.032196	-0.00366211	0
-7.9	0.0437469	0.00399752	0
-7.8	0.0512543	0.000244141	0
-7.7	0.0507813	0.00634766	0
-7.6	0.0278168	0.0119629	0
-7.5	0.0282898	0.0119629	0
-7.4	0.0314178	0.00585895	0
-7.3	0.0242157	0.011962	0
-7.2	0.031723	0.0197751	0
-7.1	0.0400085	0.0119631	0
-7	0.0429688	0.0416565	0
-6.9	0.0320282	0.0433619	0
-6.8	0.0475159	0.019773	0
-6.7	0.0512543	0.0158636	0
-6.6	0.0517273	-0.00774091	0
-6.5	0.0515594	-0.141937	0
-6.4	0.0590668	0.310398	0
-6.3	0.0590668	0.105863	0
-6.2	0.0593719	-0.00991738	0
-6.1	0.0668793	-0.0417786	0
-6	0.0665741	-0.0381775	0
-5.9	0.0595398	-0.0573703	0
-5.8	0.0703125	-0.00945833	0
-5.7	0.0707855	0.0449425	0
-5.6	0.0707855	0.0275879	0
-5.5	0.0707855	0.00570679	0
-5.4	0.0704803	0.0267899	0
-5.3	0.0549927	0.0439988	0
-5.2	0.0512543	-0.0105332	0
-5.1	0.063446	-0.0203857	0
-5	0.0742188	-0.00350952	0
-4.9	0.062973	0.0158655	0
-4.8	0.0626678	0.0182112	0
-4.7	0.062973	0.0336883	0
-4.6	0.062973	0.0715027	0
-4.5	0.0628052	0.0493164	0
-4.4	0.0587616	0.0197804	0
-4.3	0.0400085	0.0380601	0
-4.2	0.0512543	0.0508459	0
-4.1	0.0507813	0.0471191	0
-4	0.0395355	0.0549316	0
-3.9	0.0512543	0.0532261	0
-3.8	0.0512543	0.0746184	0
-3.7	0.0509491	0.0666534	0
-3.6	0.0434418	0.0703735	0
-3.5	0.0434418	0.0722961	0
-3.4	0.0434418	0.0393093	0
-3.3	0.0429688	0.0471202	0
-3.2	0.031723	0.023532	0
-3.1	0.031723	0.0332336	0
-3	0.0239105	0.0275879	0
-2.9	0.0239105	0.0275916	0
-2.8	0.0239105	0.0313143	0
-2.7	0.0234375	0.0136741	0
-2.6	0.0121918	0.000244141	0
-2.5	0.00798035	0.00354004	0
-2.4	-0.00733948	-0.0288329	0
-2.3	-0.00733948	0.000245869	0
-2.2	-0.00733948	-0.059751	0
-2.1	-0.00733948	-0.125977	0
-2	-0.00733948	-0.137421	0
-1.9	-0.00733948	-0.0554038	0
-1.8	-0.00733948	0.0117919	0
-1.7	-0.0190582	0.0430483	0
-1.6	-0.0190582	0.101654	0
-1.5	-0.0190582	0.0474548	0
-1.4	-0.0195313	0.00243498	0
-1.3	-0.0298309	-0.0285087	0
-1.2	-0.0078125	-0.0566125	0
-1.1	-0.0185852	-0.0764771	0
-1	-0.00733948	-0.00631714	0
-0.900002	-0.0078125	0.0864975	0
-0.800003	-0.0190582	0.139936	0
-0.700001	-0.0190582	0.234143	0
-0.600002	-0.0190582	0.279938	0
-0.5	-0.0190582	0.274628	0
-0.400002	-0.0190582	0.256016	0
-0.300003	-0.0187531	0.201663	0
-0.200001	-0.0112457	0.166973	0
-0.100002	-0.0107727	0.213074	0
0	-4.996e-16	0.288208	0
0.0999985	-0.0107727	-0.0655743	0.982
0.199997	0.0117188	0.0574	1.12906
0.299999	0.000473022	-0.0734854	1.27565
0.399998	0.000473022	-0.484283	1.42178
0.5	0.000473022	-0.279907	1.56745
0.599998	0.000473022	-0.265411	1.71267
0.699997	-0.0112457	-0.0944685	1.85743
0.799999	-0.0112457	0.514609	2.00172
0.899998	-0.0112457	0.978821	2.14557
1	-0.0229645	1.35727	2.28895
1.1	-0.0224915	1.59789	2.4319
1.2	-0.0112457	1.8243	2.57439
1.3	-0.0112457	2.02819	2.71642
1.4	-0.0112457	2.33884	2.85801
1.5	0.000473022	2.55539	2.99916
1.6	0.000946045	2.68401	3.13986
1.7	0.00390625	2.85571	3.28012
1.8	0.0124969	3.03213	3.41993
1.9	0.0196991	3.25885	3.5593
2	0.00125122	3.4657	3.69824
2.1	0.0200043	3.66726	3.83674
2.2	0.0314178	3.86368	3.9748
2.3	0.0124969	4.06103	4.11243
2.4	0.0236053	4.27057	4.24962
2.5	0.112183	4.48367	4.38637
2.6	0.188446	4.71368	4.52271
2.7	-0.0381165	4.90729	4.65861
2.8	-0.0846863	5.08667	4.79408
2.9	-0.224838	5.26041	4.92912
3	-0.20578	5.45807	5.06374
3.1	0.165634	5.65274	5.19795
3.2	0.669693	5.84839	5.33172
3.3	1.00125	6.05557	5.46507
3.4	1.06032	6.26276	5.598
3.5	0.930786	6.46368	5.73051
3.6	0.942352	6.64136	5.86262
3.7	0.90625	6.83648	5.9943
3.8	0.801254	7.00619	6.12557
3.9	1.145	7.19586	6.25642
4	1.28922	7.36963	6.38686
4.1	1.38579	7.54556	6.5169
4.2	1.23688	7.73898	6.64652
4.3	0.12767	7.90274	6.77573
4.4	-0.36702	8.05728	6.90454
4.5	-0.412033	8.23853	7.03294
4.6	-0.24765	8.40494	7.16095
4.7	-0.185623	8.59836	7.28854
4.8	-0.0179749	8.77383	7.41574
4.9	0.0253143	8.94791	7.54253
5	-0.0765686	9.12354	7.66893
5.1	-0.107956	9.28165	7.79493
5.2	-0.177032	9.44791	7.92053
5.3	-0.520142	9.63135	8.04574
5.4	-0.328125	9.78931	8.17055
5.5	0.133759	9.96744	8.29497
5.6	0.192184	10.1191	8.41901
5.7	0.312042	10.2682	8.54265
5.8	0.0800018	10.4343	8.6659
5.9	0.0184326	10.6254	8.78877
6	0.00280762	10.772	8.91124
6.1	-0.0193634	10.9474	9.03334
6.2	-0.0273438	11.1118	9.15505
6.3	-0.0710754	11.276	9.27638
6.4	-0.167496	11.4126	9.39732
6.5	-0.230301	11.5707	9.51789
6.6	-0.335464	11.7171	9.63808
6.7	-0.410156	11.8776	9.75789
6.8	-0.500305	12.0571	9.87733
6.9	-0.598419	12.1974	9.99638
7	-0.668747	12.3268	10.1151
7.1	-0.744049	12.4712	10.2334
7.2	-0.822662	12.5901	10.3513
7.3	-0.740921	12.7446	10.4689
7.4	-0.700302	12.8832	10.5861
7.5	-0.605942	13.0215	10.7029
7.6	-0.50061	13.1392	10.8194
7.7	-0.377655	13.2796	10.9355
7.8	-0.244049	13.3949	11.0512
7.9	-0.0943756	13.5417	11.1666
8	0.0673523	13.6799	11.2816
8.1	0.25563	13.809	11.3963
8.2	0.462814	13.9573	11.5106
8.3	0.64859	14.0923	11.6245
8.4	0.810944	14.2268	11.7381
8.5	0.949844	14.3557	11.8513
8.6	0.985641	14.4946	11.9642
8.7	1.01312	14.6527	12.0767
8.8	0.887039	14.801	12.1888
8.9	0.820633	14.9182	12.3006
9	0.499069	15.061	12.4121
9.1	1.3372	15.219	12.5232
9.2	8.9325*	15.3596	12.6339
9.3	9.1133*	15.4669	12.7443
9.4	4.38766*	15.6042	12.8544
9.5	2.83141*	15.7366	12.9641
9.6	1.72923	15.8792	13.0735
9.7	0.962662	16.0043	13.1825
9.8	0.157349	16.1194	13.2912
9.9	-0.156235	16.2465	13.3996
10	-0.0221863	16.3715	13.5076
10.1	-0.602341	16.4727	13.6152
10.2	-0.803284	16.5767	13.7226
10.3	-1.14343	16.6779	13.8296
10.4	-1.25954	16.7971	13.9362
10.5	-0.913589	16.9184	14.0426
10.6	-0.859375	17.0513	14.1486
10.7	-0.6017	17.184	14.2542
10.8	-0.314056	17.2854	14.3596
10.9	-0.0545349	17.3947	14.4646
11	0.0154877	17.5159	14.5692
11.1	0.0762634	17.6565	14.6736
11.2	0.123596	17.7658	14.7776
11.3	0.165634	17.9065	14.8813
11.4	0.172195	18.0259	14.9847
11.5	0.276566	18.1449	15.0877
11.6	0.299377	18.2679	15.1904
11.7	0.354843	18.3771	15.2928
11.8	0.412186	18.4768	15.3949
11.9	0.431717	18.5743	15.4967
12	0.44313	18.7035	15.5981
12.1	0.43219	18.8032	15.6992
12.2	0.470947	18.9162	15.8
12.3	0.486404	19.0101	15.9005
12.4	0.494217	19.104	16.0007
12.5	0.513275	19.2348	16.1006
12.6	0.521255	19.3479	16.2001
12.7	0.521561	19.4496	16.2994
12.8	0.528595	19.5569	16.3983
12.9	0.540787	19.6487	16.4969
13	0.551559	19.756	16.5952
13.1	0.528748	19.854	16.6933
13.2	0.532501	19.969	16.791
13.3	0.532028	20.0767	16.8883
13.4	0.520782	20.1799	16.9854
13.5	0.52829	20.2755	17.0822
13.6	0.520782	20.3752	17.1787
13.7	0.532196	20.4671	17.2749
13.8	0.520782	20.5629	17.3708
13.9	0.509064	20.6743	17.4664
14	0.509064	20.7893	17.5616
14.1	0.500946	20.8888	17.6566
14.2	0.493439	21.0024	17.7513
14.3	0.493134	21.0999	17.8457
14.4	0.492966	21.2152	17.9398
14.5	0.481888	21.3167	18.0336
14.6	0.485153	21.4301	18.1271
14.7	0.473129	21.5296	18.2204
14.8	0.473907	21.6271	18.3133
14.9	0.473129	21.7095	18.4059
15	0.461411	21.8129	18.4983
15.1	0.430939	21.9182	18.5904
15.2	0.449997	22.0101	18.6821
15.3	0.441879	22.0918	18.7736
15.4	0.431107	22.176	18.8648
15.5	0.441879	22.2917	18.9557
15.6	0.434845	22.3674	19.0464
15.7	0.442184	22.4809	19.1367
15.8	0.430634	22.5648	19.2268
15.9	0.430634	22.6662	19.3166
16	0.434372	22.7603	19.4061
16.1	0.430634	22.8694	19.4953
16.2	0.430161	22.9474	19.5843
16.3	0.422958	23.0454	19.673
16.4	0.437973	23.1466	19.7614
16.5	0.4272	23.2249	19.8495
16.6	0.449692	23.3068	19.9373
16.7	0.434372	23.3968	20.0249
16.8	0.442657	23.4868	20.1122
16.9	0.449692	23.5685	20.1992
17	0.450638	23.6524	20.286
17.1	0.465317	23.719	20.3725
17.2	0.465622	23.7934	20.4587
17.3	0.461884	23.8694	20.5447
17.4	0.461884	23.9591	20.6304
17.5	0.465622	24.0298	20.7158
17.6	0.473129	24.0959	20.8009
17.7	0.454071	24.1859	20.8858
17.8	0.453903	24.2698	20.9704
17.9	0.461716	24.3362	21.0548
18	0.450165	24.4243	21.1389
18.1	0.461411	24.5099	21.2227
18.2	0.461884	24.6118	21.3063
18.3	0.461411	24.6955	21.3896
18.4	0.449692	24.7776	21.4727
18.5	0.449997	24.8654	21.5555
18.6	0.442352	24.928	21.638
18.7	0.453598	25.0259	21.7203
18.8	0.44249	25.1076	21.8023
18.9	0.457504	25.178	21.8841
19	0.457977	25.2465	21.9656
19.1	0.469696	25.3284	22.0469
19.2	0.473602	25.4027	22.1279
19.3	0.484848	25.4671	22.2086
19.4	0.485153	25.5332	22.2891
19.5	0.481415	25.6118	22.3694
19.6	0.492661	25.7072	22.4494
19.7	0.485321	25.7815	22.5292
19.8	0.496872	25.8459	22.6087
19.9	0.492661	25.9321	22.688
20	0.492966	26.0158	22.767
20.1	0.500473	26.104	22.8457
20.2	0.477509	26.1738	22.9243
20.3	0.488754	26.2504	23.0026
20.4	0.480942	26.3382	23.0806
20.5	0.48172	26.387	23.1584
20.6	0.493134	26.4573	23.236
20.7	0.504379	26.5238	23.3133
20.8	0.504852	26.5882	23.3904
20.9	0.504684	26.6879	23.4672
21	0.512497	26.7385	23.5438
21.1	0.520004	26.8126	23.6202
21.2	0.527817	26.8949	23.6963
21.3	0.520477	26.969	23.7722
21.4	0.531723	27.0395	23.8478
21.5	0.524216	27.1252	23.9232
21.6	0.520004	27.2016	23.9984
21.7	0.520004	27.2971	24.0734
21.8	0.512192	27.3674	24.1481
21.9	0.512665	27.426	24.2226
22	0.523911	27.5024	24.2969
22.1	0.512497	27.5784	24.3709
22.2	0.520004	27.6388	24.4447
22.3	0.520004	27.6938	24.5183
22.4	0.520004	27.7718	24.5916
22.5	0.508759	27.8441	24.6647
22.6	0.520004	27.9004	24.7376
22.7	0.512192	27.9768	24.8103
22.8	0.512497	28.0512	24.8827
22.9	0.520004	28.1133	24.9549
23	0.520004	28.1682	25.0269
23.1	0.508759	28.2073	25.0987
23.2	0.520004	28.2699	25.1702
23.3	0.508286	28.3382	25.2415
23.4	0.508759	28.4182	25.3126
23.5	0.512192	28.4965	25.3835
23.6	0.512192	28.5588	25.4542
23.7	0.512497	28.6251	25.5246
23.8	0.520004	28.6604	25.5949
23.9	0.520004	28.719	25.6649
24	0.508759	28.7621	25.7347
24.1	0.520004	28.8321	25.8042
24.2	0.520004	28.9048	25.8736
24.3	0.520004	28.9746	25.9427
24.4	0.512497	29.0316	26.0117
24.5	0.520004	29.0862	26.0804
24.6	0.520004	29.1329	26.1489
24.7	0.508759	29.1918	26.2172
24.8	0.520004	29.2402	26.2853
24.9	0.520004	29.3069	26.3532
25	0.520004	29.3715	26.4208
25.1	0.520004	29.4338	26.4883
25.2	0.520309	29.4963	26.5555
25.3	0.527817	29.5728	26.6226
25.4	0.52829	29.6291	26.6894
25.5	0.531723	29.6738	26.756
25.6	0.523911	29.7329	26.8225
25.7	0.524216	29.8088	26.8887
25.8	0.531723	29.8613	26.9547
25.9	0.531418	29.9126	27.0205
26	0.524384	29.9746	27.0861
26.1	0.535934	30.0197	27.1515
26.2	0.531723	30.061	27.2167
26.3	0.520004	30.123	27.2817
26.4	0.520477	30.1524	27.3465
26.5	0.531723	30.2056	27.4111
26.6	0.531723	30.266	27.4755
26.7	0.531723	30.3027	27.5397
26.8	0.531723	30.3616	27.6037
26.9	0.531723	30.3888	27.6675
27	0.532196	30.4377	27.7312
27.1	0.531723	30.4963	27.7946
27.2	0.531723	30.5395	27.8578
27.3	0.520309	30.5782	27.9208
27.4	0.528122	30.6431	27.9836
27.5	0.539536	30.7052	28.0463
27.6	0.547348	30.7696	28.1087
27.7	0.540009	30.8049	28.171
27.8	0.539536	30.8854	28.233
27.9	0.53923	30.926	28.2949
28	0.531723	30.9984	28.3566
28.1	0.532028	31.0551	28.4181
28.2	0.539536	31.1035	28.4794
28.3	0.540314	31.1702	28.5405
28.4	0.57048	31.2307	28.6014
28.5	0.563278	31.2934	28.6622
28.6	0.559235	31.3479	28.7227
28.7	0.563278	31.3909	28.7831
28.8	0.570786	31.424	28.8433
28.9	0.551559	31.4712	28.9033
29	0.559067	31.5313	28.9631
29.1	0.559067	31.5923	29.0227
29.2	0.551727	31.6349	29.0821
29.3	0.571091	31.6838	29.1414
29.4	0.57048	31.7288	29.2005
29.5	0.570786	31.7934	29.2594
29.6	0.563446	31.8223	29.3181
29.7	0.574692	31.8577	29.3766
29.8	0.574692	31.9065	29.435
29.9	0.574524	31.9652	29.4932
30	0.570786	32.0081	29.5511
30.1	0.571259	32.0649	29.609
30.2	0.570786	32.1174	29.6666
30.3	0.570786	32.1426	29.7241
30.4	0.559372	32.176	29.7814
30.5	0.566879	32.2134	29.8385
30.6	0.566879	32.2599	29.8954
30.7	0.567352	32.2854	29.9522
30.8	0.578598	32.3423	30.0088
30.9	0.578293	32.3829	30.0652
31	0.563446	32.4182	30.1214
31.1	0.566879	32.4731	30.1775
31.2	0.567184	32.5081	30.2334
31.3	0.574692	32.543	30.2891
31.4	0.562973	32.5901	30.3447
31.5	0.550781	32.6215	30.4001
31.6	0.539536	32.676	30.4553
31.7	0.540009	32.7268	30.5104
31.8	0.551254	32.7837	30.5652
31.9	0.551254	32.8284	30.62
32	0.543747	32.8674	30.6745
32.1	0.550781	32.9182	30.7289
32.2	0.531723	32.9512	30.7831
32.3	0.532196	32.9907	30.8371
32.4	0.531418	33.0434	30.891
32.5	0.523911	33.0979	30.9447
32.6	0.523911	33.1426	30.9983
32.7	0.524216	33.178	31.0517
32.8	0.512192	33.2073	31.1049
32.9	0.512665	33.2621	31.158
33	0.523911	33.2988	31.2109
33.1	0.523911	33.3306	31.2636
33.2	0.512024	33.387	31.3162
33.3	0.508286	33.4024	31.3686
33.4	0.508286	33.4535	31.4209
33.5	0.508759	33.4885	31.473
33.6	0.520004	33.5393	31.5249
33.7	0.519699	33.5728	31.5767
33.8	0.500473	33.6098	31.6283
33.9	0.500473	33.6524	31.6798
34	0.500946	33.6877	31.7311
34.1	0.512497	33.7348	31.7822
34.2	0.507813	33.7501	31.8332
34.3	0.488754	33.7971	31.8841
34.4	0.488754	33.8284	31.9347
34.5	0.481415	33.8715	31.9853
34.6	0.492661	33.9438	32.0357
34.7	0.492966	33.9746	32.0859
34.8	0.500168	34.0101	32.1359
34.9	0.492661	34.051	32.1859
35	0.481415	34.0746	32.2356
35.1	0.492661	34.1113	32.2852
35.2	0.480942	34.1509	32.3347
35.3	0.480469	34.1995	32.384
35.4	0.461716	34.2268	32.4332
35.5	0.469223	34.2598	32.4822
35.6	0.469223	34.2915	32.5311
35.7	0.469223	34.3479	32.5798
35.8	0.469223	34.3832	32.6283
35.9	0.469696	34.428	32.6768
36	0.480942	34.4807	32.725
36.1	0.480942	34.5081	32.7732
36.2	0.480942	34.5373	32.8211
36.3	0.473129	34.561	32.869
36.4	0.473129	34.5979	32.9167
36.5	0.461884	34.6312	32.9642
36.6	0.473129	34.6543	33.0116
36.7	0.473129	34.684	33.0589
36.8	0.473129	34.7329	33.106
36.9	0.481247	34.7816	33.1529
37	0.480469	34.8105	33.1998
37.1	0.469223	34.854	33.2464
37.2	0.477036	34.8752	33.293
37.3	0.477036	34.9065	33.3394
37.4	0.477203	34.9634	33.3856
37.5	0.480942	35.0002	33.4318
37.6	0.480942	35.0255	33.4777
37.7	0.473434	35.0688	33.5236
37.8	0.488754	35.1016	33.5693
37.9	0.473129	35.1174	33.6148
38	0.480942	35.1665	33.6603
38.1	0.480469	35.2012	33.7056
38.2	0.469696	35.2309	33.7507
38.3	0.488754	35.2581	33.7957
38.4	0.488754	35.293	33.8406
38.5	0.488754	35.3267	33.8853
38.6	0.488754	35.3754	33.9299
38.7	0.488754	35.4048	33.9744
38.8	0.488754	35.4495	34.0188
38.9	0.488754	35.4729	34.063
39	0.488754	35.4982	34.107
39.1	0.488754	35.5159	34.151
39.2	0.488754	35.5532	34.1948
39.3	0.488754	35.5862	34.2384
39.4	0.500473	35.6113	34.282
39.5	0.500473	35.6509	34.3254
39.6	0.500473	35.6918	34.3687
39.7	0.500473	35.7227	34.4118
39.8	0.500473	35.7604	34.4548
39.9	0.500473	35.7971	34.4977
40	0.500473	35.8284	34.5404
40.1	0.50798	35.8479	34.5831
40.2	0.500473	35.8792	34.6256
40.3	0.500778	35.9048	34.6679
40.4	0.508286	35.9495	34.7102
40.5	0.507813	35.9787	34.7523
40.6	0.508286	35.9985	34.7943
40.7	0.508286	36.0354	34.8361
40.8	0.508286	36.0666	34.8779
40.9	0.508759	36.0979	34.9195
41	0.519699	36.1353	34.961
41.1	0.512192	36.1682	35.0023
41.2	0.512192	36.1877	35.0436
41.3	0.512192	36.2251	35.0847
41.4	0.523911	36.2599	35.1256
41.5	0.523911	36.2971	35.1665
41.6	0.523911	36.3423	35.2073
41.7	0.524384	36.3832	35.2479
41.8	0.535629	36.426	35.2884
41.9	0.535629	36.4476	35.3287
42	0.535461	36.4807	35.369
42.1	0.531723	36.5121	35.4091
42.2	0.531723	36.5471	35.4491
42.3	0.531723	36.5706	35.489
42.4	0.532196	36.5979	35.5288
42.5	0.543442	36.6215	35.5684
42.6	0.543442	36.6524	35.608
42.7	0.543274	36.6821	35.6474
42.8	0.539536	36.7112	35.6867
42.9	0.520004	36.7307	35.7258
43	0.520004	36.7563	35.7649
43.1	0.520004	36.8051	35.8038
43.2	0.520004	36.8105	35.8427
43.3	0.520477	36.8345	35.8814
43.4	0.539536	36.8713	35.92
43.5	0.531723	36.9027	35.9584
43.6	0.531418	36.926	35.9968
43.7	0.524216	36.9495	36.035
43.8	0.531723	36.9829	36.0732
43.9	0.531723	37.0043	36.1112
44	0.543442	37.0415	36.1491
44.1	0.543442	37.0667	36.1869
44.2	0.531723	37.0923	36.2246
44.3	0.531723	37.1215	36.2621
44.4	0.532196	37.1409	36.2996
44.5	0.543442	37.1543	36.3369
44.6	0.531723	37.1821	36.3741
44.7	0.53125	37.2073	36.4112
44.8	0.520004	37.2268	36.4483
44.9	0.512497	37.2407	36.4851
45	0.520004	37.2659	36.5219
45.1	0.50798	37.2816	36.5586
45.2	0.500946	37.3088	36.5952
45.3	0.512192	37.3228	36.6316
45.4	0.512192	37.3459	36.668
45.5	0.512192	37.3557	36.7042
45.6	0.500946	37.3851	36.7403
45.7	0.512192	37.4048	36.7764
45.8	0.504379	37.4279	36.8123
45.9	0.503906	37.4495	36.8481
46	0.492661	37.4651	36.8838
46.1	0.492966	37.4866	36.9194
46.2	0.488754	37.512	36.9549
46.3	0.47673	37.5238	36.9902
46.4	0.469223	37.5471	37.0255
46.5	0.469696	37.5845	37.0607
46.6	0.473129	37.602	37.0958
46.7	0.472656	37.6292	37.1307
46.8	0.461411	37.6487	37.1656
46.9	0.461716	37.6723	37.2003
47	0.469223	37.7034	37.235
47.1	0.469223	37.7212	37.2695
47.2	0.457504	37.7642	37.304
47.3	0.457504	37.7776	37.3383
47.4	0.457199	37.8088	37.3726
47.5	0.450165	37.8267	37.4067
47.6	0.465317	37.8518	37.4407
47.7	0.465317	37.8771	37.4747
47.8	0.464844	37.9065	37.5085
47.9	0.441879	37.936	37.5423
48	0.441879	37.9652	37.5759
48.1	0.442184	37.9846	37.6094
48.2	0.449692	38.022	37.6429
48.3	0.437973	38.0532	37.6762
48.4	0.437973	38.0941	37.7094
48.5	0.449692	38.1057	37.7426
48.6	0.449692	38.1431	37.7756
48.7	0.449387	38.1645	37.8086
48.8	0.418915	38.1934	37.8414
48.9	0.453598	38.2095	37.8742
49	0.453598	38.2305	37.9068
49.1	0.442184	38.2504	37.9394
49.2	0.449692	38.2776	37.9718
49.3	0.449219	38.2971	38.0042
49.4	0.437973	38.3049	38.0364
49.5	0.437668	38.3362	38.0686
49.6	0.442352	38.3557	38.1007
49.7	0.445786	38.3735	38.1327
49.8	0.446091	38.3987	38.1646
49.9	0.453598	38.4104	38.1964
50	0.461411	38.434	38.228
50.1	0.453125	38.4651	38.2597
50.2	0.442352	38.4749	38.2912
50.3	0.453598	38.5002	38.3226
50.4	0.453293	38.5238	38.3539
50.5	0.453598	38.541	38.3851
50.6	0.453903	38.5649	38.4163
50.7	0.449219	38.5862	38.4473
50.8	0.438446	38.6098	38.4783
50.9	0.461411	38.627	38.5092
51	0.449692	38.6431	38.5399
51.1	0.449219	38.6641	38.5706
51.2	0.449692	38.6918	38.6012
51.3	0.461411	38.7151	38.6317
51.4	0.461411	38.7407	38.6621
51.5	0.461716	38.7598	38.6925
51.6	0.469391	38.7798	38.7227
51.7	0.473129	38.801	38.7528
51.8	0.473129	38.8205	38.7829
51.9	0.472656	38.8462	38.8129
52	0.461411	38.8674	38.8428
52.1	0.461884	38.8949	38.8726
52.2	0.473129	38.926	38.9023
52.3	0.473434	38.9456	38.9319
52.4	0.480942	38.9651	38.9614
52.5	0.480637	38.9848	38.9909
52.6	0.473129	39.0081	39.0202
52.7	0.473129	39.0296	39.0495
52.8	0.481415	39.0393	39.0787
52.9	0.492661	39.0629	39.1078
53	0.492661	39.0882	39.1368
53.1	0.492493	39.102	39.1657
53.2	0.477036	39.1191	39.1946
53.3	0.477036	39.1353	39.2233
53.4	0.477509	39.1723	39.252
53.5	0.488449	39.1838	39.2806
53.6	0.492661	39.2171	39.3091
53.7	0.492661	39.2385	39.3376
53.8	0.492188	39.2424	39.3659
53.9	0.481247	39.2543	39.3942
54	0.488754	39.2776	39.4223
54.1	0.488754	39.2893	39.4504
54.2	0.488449	39.3167	39.4785
54.3	0.480942	39.3246	39.5064
54.4	0.480942	39.354	39.5342
54.5	0.472656	39.3674	39.562
54.6	0.461884	39.387	39.5897
54.7	0.480942	39.4027	39.6173
54.8	0.480942	39.426	39.6448
54.9	0.480942	39.4438	39.6723
55	0.480469	39.4649	39.6996
55.1	0.469223	39.4731	39.7269
55.2	0.469528	39.5024	39.7541
55.3	0.477036	39.5276	39.7813
55.4	0.477509	39.5393	39.8083
55.5	0.488449	39.5471	39.8353
55.6	0.469223	39.5646	39.8622
55.7	0.469223	39.5745	39.889
55.8	0.469223	39.6001	39.9157
55.9	0.469696	39.6016	39.9424
56	0.480942	39.6215	39.969
56.1	0.480942	39.637	39.9955
56.2	0.480774	39.6626	40.0219
56.3	0.477036	39.6877	40.0483
56.4	0.477036	39.7173	40.0745
56.5	0.488754	39.7348	40.1007
56.6	0.469223	39.752	40.1269
56.7	0.481415	39.7659	40.1529
56.8	0.492661	39.7915	40.1789
56.9	0.492661	39.8167	40.2048
57	0.492661	39.8402	40.2306
57.1	0.480942	39.8479	40.2563
57.2	0.480942	39.8735	40.282
57.3	0.480942	39.8987	40.3076
57.4	0.473129	39.9106	40.3331
57.5	0.473129	39.9338	40.3586
57.6	0.473129	39.9456	40.3839
57.7	0.473129	39.9712	40.4092
57.8	0.473602	39.9963	40.4345
57.9	0.473129	40.0062	40.4596
58	0.480942	40.0198	40.4847
58.1	0.480942	40.0393	40.5097
58.2	0.473129	40.0449	40.5347
58.3	0.469055	40.0551	40.5595
58.4	0.465317	40.0784	40.5843
58.5	0.465317	40.0979	40.6091
58.6	0.450165	40.1118	40.6337
58.7	0.461411	40.1368	40.6583
58.8	0.461411	40.1526	40.6828
58.9	0.461411	40.1645	40.7072
59	0.461411	40.1877	40.7316
59.1	0.461411	40.1995	40.7559
59.2	0.461578	40.2129	40.7801
59.3	0.465317	40.2251	40.8043
59.4	0.465317	40.2385	40.8284
59.5	0.465317	40.2581	40.8524
59.6	0.453125	40.2698	40.8764
59.7	0.442184	40.2893	40.9002
59.8	0.441879	40.3088	40.9241
59.9	0.442352	40.3185	40.9478
60	0.453598	40.3245	40.9715
60.1	0.441879	40.3423	40.9951
60.2	0.442184	40.3633	41.0186
60.3	0.461411	40.3674	41.0421
60.4	0.449692	40.3832	41.0655
60.5	0.449692	40.3946	41.0889
60.6	0.449692	40.4027	41.1121
60.7	0.437973	40.426	41.1353
60.8	0.438141	40.4438	41.1585
60.9	0.441879	40.4573	41.1816
61	0.434372	40.469	41.2046
61.1	0.434067	40.4885	41.2275
61.2	0.441406	40.5002	41.2504
61.3	0.430161	40.5081	41.2732
61.4	0.422821	40.5238	41.296
61.5	0.434067	40.5471	41.3186
61.6	0.441879	40.5549	41.3413
61.7	0.434067	40.5745	41.3638
61.8	0.430161	40.5806	41.3863
61.9	0.422348	40.6174	41.4087
62	0.42218	40.641	41.4311
62.1	0.418442	40.6565	41.4534
62.2	0.418442	40.6643	41.4756
62.3	0.418915	40.6838	41.4978
62.4	0.430161	40.6956	41.5199
62.5	0.422043	40.7134	41.5419
62.6	0.414536	40.7227	41.5639
62.7	0.415009	40.7307	41.5858
62.8	0.434067	40.7543	41.6077
62.9	0.426254	40.7659	41.6295
63	0.426254	40.7837	41.6512
63.1	0.426559	40.7971	41.6729
63.2	0.434067	40.8088	41.6945
63.3	0.434067	40.8284	41.716
63.4	0.434067	40.8441	41.7375
63.5	0.434067	40.8674	41.759
63.6	0.434067	40.8853	41.7803
63.7	0.441879	40.8987	41.8016
63.8	0.434067	40.8987	41.8229
63.9	0.434372	40.9165	41.8441
64	0.441879	40.934	41.8652
64.1	0.441879	40.9495	41.8863
64.2	0.441879	40.9573	41.9073
64.3	0.449387	40.9751	41.9282
64.4	0.441879	41.0002	41.9491
64.5	0.442352	41.0238	41.9699
64.6	0.461411	41.0159	41.9907
64.7	0.461411	41.0354	42.0114
64.8	0.453598	41.0471	42.0321
64.9	0.453903	41.061	42.0526
65	0.461411	41.0746	42.0732
65.1	0.472656	41.0979	42.0937
65.2	0.461411	41.1118	42.1141
65.3	0.449692	41.1292	42.1344
65.4	0.450165	41.1409	42.1548
65.5	0.461411	41.1431	42.175
65.6	0.461411	41.1682	42.1952
65.7	0.469223	41.184	42.2153
65.8	0.480942	41.1934	42.2354
65.9	0.469223	41.1995	42.2554
66	0.480942	41.2073	42.2754
66.1	0.481247	41.2212	42.2953
66.2	0.488754	41.2463	42.3152
66.3	0.500473	41.2543	42.335
66.4	0.500473	41.2659	42.3547
66.5	0.500473	41.2854	42.3744
66.6	0.512192	41.2913	42.394
66.7	0.508759	41.2893	42.4136
66.8	0.531723	41.3129	42.4331
66.9	0.531723	41.3245	42.4526
67	0.531418	41.354	42.472
67.1	0.523911	41.373	42.4914
67.2	0.543747	41.3715	42.5107
67.3	0.53923	41.3987	42.5299
67.4	0.543747	41.4321	42.5491
67.5	0.550949	41.4456	42.5683
67.6	0.543442	41.4712	42.5873
67.7	0.543442	41.4941	42.6064
67.8	0.550781	41.4963	42.6254
67.9	0.539536	41.5276	42.6443
68	0.539536	41.5393	42.6632
68.1	0.539536	41.5532	42.682
68.2	0.551254	41.5706	42.7008
68.3	0.551254	41.5941	42.7195
68.4	0.551254	41.5996	42.7382
68.5	0.551254	41.6257	42.7568
68.6	0.551254	41.6487	42.7754
68.7	0.550781	41.6723	42.7939
68.8	0.540009	41.6777	42.8123
68.9	0.551254	41.6821	42.8307
69	0.559067	41.7212	42.8491
69.1	0.570786	41.7324	42.8674
69.2	0.570786	41.7385	42.8857
69.3	0.57048	41.7581	42.9039
69.4	0.562973	41.7659	42.922
69.5	0.562973	41.7715	42.9401
69.6	0.562973	41.7837	42.9582
69.7	0.562973	41.7971	42.9762
69.8	0.562973	41.8088	42.9942
69.9	0.562973	41.8228	43.0121
70	0.562973	41.8401	43.0299
70.1	0.563278	41.8401	43.0477
70.2	0.57048	41.8441	43.0655
70.3	0.562973	41.8557	43.0832
70.4	0.562805	41.8674	43.1009
70.5	0.559067	41.8674	43.1185
70.6	0.559067	41.8812	43.1361
70.7	0.559067	41.8949	43.1536
70.8	0.57048	41.8987	43.171
70.9	0.562973	41.9104	43.1885
71	0.562973	41.9104	43.2058
71.1	0.562973	41.9243	43.2232
71.2	0.562973	41.9238	43.2404
71.3	0.562973	41.934	43.2577
71.4	0.5625	41.9534	43.2749
71.5	0.551254	41.9773	43.292
71.6	0.551727	41.9941	43.3091
71.7	0.5625	41.9907	43.3261
71.8	0.551727	42.0142	43.3431
71.9	0.551254	42.0356	43.3601
72	0.551254	42.051	43.377
72.1	0.551559	42.0588	43.3938
72.2	0.559067	42.0649	43.4106
72.3	0.566879	42.0823	43.4274
72.4	0.566574	42.0901	43.4441
72.5	0.551254	42.106	43.4608
72.6	0.543442	42.1252	43.4774
72.7	0.543442	42.1392	43.494
72.8	0.543442	42.1565	43.5105
72.9	0.543442	42.1682	43.527
73	0.543442	42.1877	43.5435
73.1	0.543915	42.2035	43.5599
73.2	0.554688	42.2151	43.5762
73.3	0.543442	42.2268	43.5926
73.4	0.531723	42.2468	43.6088
73.5	0.531723	42.2698	43.6251
73.6	0.531723	42.2776	43.6412
73.7	0.531723	42.2893	43.6574
73.8	0.532028	42.301	43.6735
73.9	0.539536	42.3129	43.6895
74	0.539536	42.3401	43.7055
74.1	0.532196	42.352	43.7215
74.2	0.543442	42.3735	43.7374
74.3	0.550949	42.3987	43.7533
74.4	0.531723	42.4065	43.7691
74.5	0.532196	42.4182	43.7849
74.6	0.542969	42.4182	43.8006
74.7	0.531723	42.4377	43.8164
74.8	0.531723	42.4438	43.832
74.9	0.531723	42.4613	43.8476
75	0.535934	42.4768	43.8632
75.1	0.543442	42.4907	43.8788
75.2	0.543442	42.5024	43.8942
75.3	0.520004	42.5276	43.9097
75.4	0.531723	42.5316	43.9251
75.5	0.531723	42.5549	43.9405
75.6	0.532196	42.5667	43.9558
75.7	0.531723	42.5728	43.9711
75.8	0.531555	42.5901	43.9863
75.9	0.527512	42.6096	44.0015
76	0.520004	42.6213	44.0167
76.1	0.512192	42.641	44.0318
76.2	0.520004	42.6487	44.0469
76.3	0.520004	42.6565	44.062
76.4	0.520004	42.6743	44.077
76.5	0.531723	42.6877	44.0919
76.6	0.508286	42.6934	44.1069
76.7	0.519699	42.6838	44.1217
76.8	0.512192	42.7057	44.1366
76.9	0.512497	42.7207	44.1514
77	0.520004	42.729	44.1661
77.1	0.527817	42.7385	44.1809
77.2	0.520004	42.7581	44.1956
77.3	0.519531	42.7581	44.2102
77.4	0.520004	42.7837	44.2248
77.5	0.520004	42.793	44.2394
77.6	0.520004	42.801	44.2539
77.7	0.520004	42.8051	44.2684
77.8	0.520172	42.8167	44.2828
77.9	0.535629	42.8284	44.2973
78	0.535156	42.8418	44.3116
78.1	0.512192	42.8423	44.326
78.2	0.520004	42.8479	44.3403
78.3	0.520004	42.8698	44.3545
78.4	0.520004	42.873	44.3688
78.5	0.519699	42.8752	44.3829
78.6	0.523911	42.887	44.3971
78.7	0.523911	42.8831	44.4112
78.8	0.53125	42.8948	44.4253
78.9	0.520004	42.9009	44.4393
79	0.520004	42.9141	44.4533
79.1	0.519836	42.9299	44.4673
79.2	0.516098	42.9457	44.4812
79.3	0.527817	42.9573	44.4951
79.4	0.527512	42.9573	44.5089
79.5	0.520004	42.959	44.5228
79.6	0.520477	42.9634	44.5365
79.7	0.53125	42.9768	44.5503
79.8	0.527344	42.9885	44.564
79.9	0.516098	42.9922	44.5777
80	0.516571	42.9885	44.5913
80.1	0.53923	43.0002	44.6049
80.2	0.53125	43.0002	44.6185
80.3	0.520004	43.0238	44.632
80.4	0.519531	43.0276	44.6455
80.5	0.520004	43.0354	44.6589
80.6	0.520004	43.041	44.6724
80.7	0.520004	43.0393	44.6857
80.8	0.520004	43.0649	44.6991
80.9	0.531891	43.0784	44.7124
81	0.535629	43.0901	44.7257
81.1	0.535629	43.0979	44.7389
81.2	0.535156	43.1137	44.7522
81.3	0.531723	43.1212	44.7653
81.4	0.531723	43.1292	44.7785
81.5	0.53125	43.137	44.7916
81.6	0.520004	43.1487	44.8047
81.7	0.519699	43.1448	44.8177
81.8	0.512192	43.1565	44.8307
81.9	0.512192	43.1582	44.8437
82	0.512192	43.1626	44.8566
82.1	0.512665	43.1682	44.8695
82.2	0.523911	43.1938	44.8824
82.3	0.535629	43.1934	44.8953
82.4	0.523911	43.1877	44.9081
82.5	0.523911	43.2073	44.9208
82.6	0.535629	43.2113	44.9336
82.7	0.535461	43.2268	44.9463
82.8	0.531723	43.2524	44.959
82.9	0.520004	43.2698	44.9716
83	0.531723	43.2776	44.9842
83.1	0.519699	43.2852	44.9968
83.2	0.500946	43.2776	45.0093
83.3	0.523911	43.2934	45.0218
83.4	0.524216	43.3049	45.0343
83.5	0.520004	43.3167	45.0468
83.6	0.53125	43.3306	45.0592
83.7	0.520004	43.3479	45.0716
83.8	0.520477	43.3518	45.0839
83.9	0.531723	43.3596	45.0963
84	0.523911	43.3713	45.1085
84.1	0.524216	43.3674	45.1208
84.2	0.531723	43.3853	45.133
84.3	0.531723	43.4104	45.1452
84.4	0.531723	43.4104	45.1574
84.5	0.508759	43.434	45.1695
84.6	0.520004	43.4377	45.1816
84.7	0.520004	43.4355	45.1937
84.8	0.519699	43.4438	45.2057
84.9	0.512497	43.4495	45.2177
85	0.519531	43.4573	45.2297
85.1	0.496567	43.4731	45.2417
85.2	0.508759	43.4846	45.2536
85.3	0.520004	43.4963	45.2655
85.4	0.520004	43.5024	45.2773
85.5	0.520004	43.5081	45.2892
85.6	0.520477	43.5316	45.301
85.7	0.523605	43.5354	45.3127
85.8	0.504684	43.5432	45.3245
85.9	0.523911	43.561	45.3362
86	0.512192	43.5745	45.3479
86.1	0.500473	43.5784	45.3595
86.2	0.500473	43.5862	45.3711
86.3	0.500473	43.602	45.3827
86.4	0.512192	43.6174	45.3943
86.5	0.500778	43.6313	45.4058
86.6	0.500473	43.6487	45.4173
86.7	0.500473	43.6448	45.4288
86.8	0.500473	43.6548	45.4402
86.9	0.500946	43.6682	45.4516
87	0.511719	43.684	45.463
87.1	0.500473	43.6956	45.4744
87.2	0.500473	43.7073	45.4857
87.3	0.500778	43.7093	45.497
87.4	0.508286	43.7112	45.5083
87.5	0.508286	43.7271	45.5195
87.6	0.508286	43.7422	45.5308
87.7	0.500168	43.7446	45.5419
87.8	0.493134	43.7502	45.5531
87.9	0.504379	43.766	45.5642
88	0.512192	43.7598	45.5753
88.1	0.512192	43.772	45.5864
88.2	0.512192	43.7854	45.5975
88.3	0.511887	43.7854	45.6085
88.4	0.504379	43.8032	45.6195
88.5	0.492966	43.8167	45.6305
88.6	0.512192	43.8206	45.6414
88.7	0.511719	43.8324	45.6523
88.8	0.500473	43.8438	45.6632
88.9	0.500473	43.8362	45.6741
89	0.508286	43.8479	45.6849
89.1	0.508453	43.8735	45.6957
89.2	0.523911	43.8831	45.7065
89.3	0.523911	43.8909	45.7172
89.4	0.523743	43.8888	45.728
89.5	0.520004	43.8948	45.7387
89.6	0.520004	43.9065	45.7493
89.7	0.519699	43.9065	45.76
89.8	0.503906	43.9243	45.7706
89.9	0.500473	43.9417	45.7812
90	0.508286	43.9377	45.7918
90.1	0.500473	43.9535	45.8023
90.2	0.507813	43.9768	45.8128
90.3	0.49704	43.9707	45.8233
90.4	0.511887	43.9851	45.8338
90.5	0.504379	44.002	45.8442
90.6	0.503906	44.0081	45.8546
90.7	0.492661	44.004	45.865
90.8	0.504684	44.0238	45.8754
90.9	0.511887	44.0276	45.8857
91	0.512665	44.0393	45.896
91.1	0.512192	44.0393	45.9063
91.2	0.523911	44.0293	45.9166
91.3	0.512192	44.0415	45.9268
91.4	0.512192	44.0549	45.937
91.5	0.511719	44.0667	45.9472
91.6	0.500473	44.0667	45.9574
91.7	0.512497	44.0784	45.9675
91.8	0.520004	44.0745	45.9776
91.9	0.520004	44.0882	45.9877
92	0.527512	44.0979	45.9978
92.1	0.508759	44.1059	46.0078
92.2	0.520004	44.1174	46.0178
92.3	0.519058	44.1292	46.0278
92.4	0.49704	44.1431	46.0378
92.5	0.508286	44.1604	46.0477
92.6	0.507813	44.1762	46.0576
92.7	0.496567	44.1738	46.0675
92.8	0.49704	44.176	46.0774
92.9	0.508286	44.1821	46.0873
93	0.520004	44.1956	46.0971
93.1	0.532028	44.2073	46.1069
93.2	0.539536	44.2151	46.1166
93.3	0.539536	44.2268	46.1264
93.4	0.53923	44.2385	46.1361
93.5	0.531723	44.2463	46.1458
93.6	0.531723	44.2581	46.1555
93.7	0.531723	44.2502	46.1652
93.8	0.531723	44.2581	46.1748
93.9	0.539536	44.2698	46.1844
94	0.539536	44.2738	46.194
94.1	0.539063	44.3032	46.2036
94.2	0.527817	44.3167	46.2131
94.3	0.53923	44.3223	46.2227
94.4	0.531723	44.3345	46.2322
94.5	0.531723	44.3438	46.2416
94.6	0.531723	44.3441	46.2511
94.7	0.508286	44.3557	46.2605
94.8	0.520004	44.3557	46.2699
94.9	0.520004	44.3735	46.2793
95	0.520004	44.391	46.2887
95.1	0.53125	44.4065	46.298
95.2	0.520004	44.4143	46.3073
95.3	0.520004	44.4321	46.3166
95.4	0.519699	44.4434	46.3259
95.5	0.512192	44.4496	46.3352
95.6	0.512497	44.4688	46.3444
95.7	0.520004	44.4751	46.3536
95.8	0.520004	44.4885	46.3628
95.9	0.520004	44.4941	46.372
96	0.520004	44.5081	46.3811
96.1	0.520004	44.5259	46.3902
96.2	0.520004	44.5276	46.3993
96.3	0.520004	44.5316	46.4084
96.4	0.520004	44.5471	46.4175
96.5	0.519699	44.5588	46.4265
96.6	0.512192	44.5728	46.4355
96.7	0.512192	44.5901	46.4445
96.8	0.512192	44.5941	46.4535
96.9	0.511414	44.6057	46.4625
97	0.492661	44.6174	46.4714
97.1	0.500473	44.6313	46.4803
97.2	0.500778	44.6446	46.4892
97.3	0.508286	44.637	46.4981
97.4	0.508286	44.6527	46.5069
97.5	0.520004	44.6699	46.5158
97.6	0.520004	44.6743	46.5246
97.7	0.519699	44.6877	46.5334
97.8	0.512192	44.7035	46.5421
97.9	0.512192	44.7095	46.5509
98	0.512192	44.7227	46.5596
98.1	0.512192	44.7268	46.5683
98.2	0.511719	44.7368	46.577
98.3	0.500473	44.7424	46.5857
98.4	0.500473	44.7404	46.5943
98.5	0.512665	44.7581	46.603
98.6	0.522964	44.7581	46.6116
98.7	0.500946	44.7698	46.6202
98.8	0.512192	44.772	46.6287
98.9	0.519699	44.7893	46.6373
99	0.511719	44.8012	46.6458
99.1	0.500473	44.8167	46.6543
99.2	0.488281	44.8049	46.6628
99.3	0.477036	44.8184	46.6713
99.4	0.488754	44.8306	46.6798
99.5	0.488449	44.844	46.6882
99.6	0.469223	44.8479	46.6966
99.7	0.480942	44.8557	46.705
99.8	0.469223	44.8674	46.7134
99.9	0.480942	44.8712	46.7217
100	0.481415	44.8756	46.7301
100.1	0.480942	44.8907	46.7384
100.2	0.492661	44.8948	46.7467
100.3	0.492661	44.9089	46.755
100.4	0.492661	44.926	46.7633
100.5	0.484848	44.9337	46.7715
100.6	0.492661	44.9182	46.7797
100.7	0.500473	44.9495	46.7879
100.8	0.500305	44.9495	46.7961
100.9	0.488754	44.9512	46.8043
101	0.496567	44.9613	46.8124
101.1	0.496567	44.961	46.8206
101.2	0.489227	44.969	46.8287
101.3	0.500473	44.969	46.8368
101.4	0.500473	44.9885	46.8449
101.5	0.500473	44.9946	46.8529
101.6	0.500168	45.0081	46.861
101.7	0.492661	45.0081	46.869
101.8	0.492661	45.0198	46.877
101.9	0.492661	45.0337	46.885
102	0.492661	45.051	46.893
102.1	0.504684	45.0449	46.9009
102.2	0.512192	45.0471	46.9089
102.3	0.511719	45.0588	46.9168
102.4	0.500946	45.0629	46.9247
102.5	0.512192	45.0862	46.9326
102.6	0.512192	45.0862	46.9404
102.7	0.512192	45.0882	46.9483
102.8	0.520004	45.0979	46.9561
102.9	0.520004	45.1096	46.9639
103	0.519699	45.1137	46.9717
103.1	0.512497	45.1292	46.9795
103.2	0.519531	45.1292	46.9873
103.3	0.508286	45.1409	46.995
103.4	0.508286	45.1548	47.0028
103.5	0.508286	45.1721	47.0105
103.6	0.520477	45.166	47.0182
103.7	0.53125	45.1565	47.0258
103.8	0.508286	45.1799	47.0335
103.9	0.508286	45.1799	47.0411
104	0.50798	45.1917	47.0488
104.1	0.500473	45.1995	47.0564
104.2	0.500473	45.2112	47.064
104.3	0.500946	45.219	47.0716
104.4	0.523911	45.219	47.0791
104.5	0.512192	45.2267	47.0867
104.6	0.523438	45.2348	47.0942
104.7	0.504379	45.2502	47.1017
104.8	0.504684	45.2502	47.1092
104.9	0.512192	45.252	47.1167
105	0.519699	45.2524	47.1242
105.1	0.512192	45.2698	47.1316
105.2	0.512192	45.2837	47.139
105.3	0.512665	45.2893	47.1464
105.4	0.523911	45.301	47.1539
105.5	0.512192	45.3027	47.1612
105.6	0.512497	45.3032	47.1686
105.7	0.520004	45.3206	47.176
105.8	0.531723	45.3206	47.1833
105.9	0.531723	45.3324	47.1906
106	0.531723	45.3479	47.1979
106.1	0.531723	45.3379	47.2052
106.2	0.531723	45.3557	47.2125
106.3	0.524216	45.3557	47.2197
106.4	0.53923	45.3594	47.227
106.5	0.532196	45.3557	47.2342
106.6	0.543442	45.3657	47.2414
106.7	0.53125	45.387	47.2486
106.8	0.520004	45.4027	47.2558
106.9	0.531723	45.4065	47.263
107	0.532196	45.4143	47.2701
107.1	0.542969	45.4182	47.2773
107.2	0.531723	45.4377	47.2844
107.3	0.531723	45.4377	47.2915
107.4	0.523605	45.4512	47.2986
107.5	0.516098	45.4456	47.3057
107.6	0.516403	45.4573	47.3127
107.7	0.523911	45.4712	47.3198
107.8	0.53125	45.4846	47.3268
107.9	0.508759	45.4963	47.3338
108	0.520004	45.5081	47.3408
108.1	0.519531	45.5081	47.3478
108.2	0.508453	45.5198	47.3548
108.3	0.524216	45.5235	47.3617
108.4	0.531723	45.5356	47.3687
108.5	0.53125	45.5471	47.3756
108.6	0.520004	45.5471	47.3825
108.7	0.520004	45.561	47.3894
108.8	0.508286	45.5784	47.3963
108.9	0.508759	45.5901	47.4032
109	0.520004	45.5918	47.41
109.1	0.520004	45.5979	47.4169
109.2	0.519699	45.6174	47.4237
109.3	0.512192	45.6332	47.4305
109.4	0.511719	45.6212	47.4373
109.5	0.500778	45.6252	47.4441
109.6	0.508286	45.637	47.4509
109.7	0.508286	45.6504	47.4577
109.8	0.520004	45.6626	47.4644
109.9	0.520477	45.676	47.4711
110	0.531723	45.676	47.4779
110.1	0.531418	45.6877	47.4846
110.2	0.523911	45.6956	47.4912
110.3	0.535629	45.7073	47.4979
110.4	0.535156	45.7151	47.5046
110.5	0.523911	45.7268	47.5112
110.6	0.532028	45.7268	47.5179
110.7	0.539536	45.7385	47.5245
110.8	0.539536	45.7463	47.5311
110.9	0.539063	45.7581	47.5377
111	0.527817	45.7659	47.5443
111.1	0.527817	45.7776	47.5509
111.2	0.516098	45.7813	47.5574
111.3	0.516266	45.7893	47.564
111.4	0.520004	45.7856	47.5705
111.5	0.531723	45.8049	47.577
111.6	0.53125	45.8105	47.5835
111.7	0.520004	45.8088	47.59
111.8	0.520004	45.8306	47.5965
111.9	0.520004	45.8479	47.6029
112	0.527512	45.8438	47.6094
112.1	0.520004	45.8518	47.6158
112.2	0.520004	45.8479	47.6222
112.3	0.519531	45.8637	47.6287
112.4	0.508286	45.8674	47.6351
112.5	0.508286	45.8792	47.6414
112.6	0.508286	45.887	47.6478
112.7	0.508286	45.8926	47.6542
112.8	0.508759	45.9009	47.6605
112.9	0.511887	45.9065	47.6669
113	0.503906	45.9182	47.6732
113.1	0.492661	45.926	47.6795
113.2	0.492661	45.9337	47.6858
113.3	0.492661	45.9221	47.6921
113.4	0.492661	45.9357	47.6984
113.5	0.504379	45.9456	47.7046
113.6	0.504379	45.9556	47.7109
113.7	0.504379	45.969	47.7171
113.8	0.504379	45.9746	47.7233
113.9	0.504379	45.9768	47.7296
114	0.512192	45.9768	47.7358
114.1	0.511719	45.9844	47.7419
114.2	0.500473	45.9885	47.7481
114.3	0.500473	46.0063	47.7543
114.4	0.500473	46.0198	47.7604
114.5	0.512192	46.0254	47.7666
114.6	0.512192	46.0137	47.7727
114.7	0.512192	46.0276	47.7788
114.8	0.512192	46.0159	47.7849
114.9	0.512192	46.0235	47.791
115	0.512192	46.0276	47.7971
115.1	0.512192	46.0393	47.8032
115.2	0.512192	46.0471	47.8092
115.3	0.512192	46.041	47.8153
115.4	0.512192	46.0471	47.8213
115.5	0.512192	46.0532	47.8273
115.6	0.512192	46.0588	47.8333
115.7	0.511719	46.0706	47.8393
115.8	0.508286	46.0784	47.8453
115.9	0.508286	46.0824	47.8513
116	0.508286	46.0899	47.8573
116.1	0.508286	46.0979	47.8632
116.2	0.519699	46.0979	47.8692
116.3	0.500778	46.104	47.8751
116.4	0.50798	46.1152	47.881
116.5	0.500473	46.1292	47.8869
116.6	0.500473	46.1487	47.8928
116.7	0.500473	46.1682	47.8987
116.8	0.500473	46.1606	47.9046
116.9	0.500473	46.1704	47.9105
117	0.5	46.1877	47.9163
117.1	0.489227	46.1877	47.9222
117.2	0.500473	46.1995	47.928
117.3	0.500473	46.1995	47.9338
117.4	0.500473	46.219	47.9396
117.5	0.500473	46.219	47.9454
117.6	0.500168	46.2307	47.9512
117.7	0.492661	46.2385	47.957
117.8	0.484848	46.2502	47.9628
117.9	0.484375	46.2581	47.9685
118	0.473129	46.2621	47.9743
118.1	0.473129	46.2659	47.98
118.2	0.473129	46.2618	47.9857
118.3	0.484848	46.2659	47.9914
118.4	0.484848	46.2816	47.9971
118.5	0.484375	46.2893	48.0028
118.6	0.480942	46.2837	48.0085
118.7	0.480637	46.3228	48.0142
118.8	0.473434	46.3503	48.0198
118.9	0.488754	46.3791	48.0255
119	0.500473	46.3739	48.0311
119.1	0.500473	46.3931	48.0368
119.2	0.500473	46.4024	48.0424
119.3	0.500473	46.434	48.048
119.4	0.500473	46.397	48.0536
119.5	0.5	46.4693	48.0592
119.6	0.488754	46.4187	48.0647
119.7	0.496567	46.4682	48.0703
119.8	0.488754	46.5311	48.0759
119.9	0.496262	46.2639	48.0814
120	0.480942	45.77	48.087
120.1	0.480942	45.0435	48.0925
120.2	0.489227	45.1919	47.1105
120.3	0.512192	45.7025	47.0471
120.4	0.511719	45.9974	46.9838
120.5	0.500473	46.4098	46.9207
120.6	0.500473	46.0024	46.8576
120.7	0.488754	45.671	46.7946
120.8	0.488449	45.6776	46.7318
120.9	0.492661	45.6637	46.669
121	0.492661	45.5537	46.6064
121.1	0.492188	45.468	46.5438
121.2	0.480942	45.3906	46.4813
121.3	0.480942	45.2712	46.419
121.4	0.480942	45.1763	46.3567
121.5	0.480942	45.0659	46.2946
121.6	0.480942	44.9588	46.2325
121.7	0.481247	44.8504	46.1705
121.8	0.488449	44.7379	46.1087
121.9	0.473129	44.6862	46.0469
122	0.473129	44.6464	45.9853
122.1	0.473129	44.5743	45.9237
122.2	0.480469	44.4801	45.8623
122.3	0.469223	44.3846	45.8009
122.4	0.461411	44.3082	45.7396
122.5	0.461884	44.2149	45.6785
122.6	0.473129	44.1581	45.6174
122.7	0.472656	44.1002	45.5564
122.8	0.461411	44.0746	45.4956
122.9	0.461884	44.0032	45.4348
123	0.473129	43.8809	45.3741
123.1	0.473129	43.8065	45.3135
123.2	0.461411	43.7182	45.2531
123.3	0.460938	43.6231	45.1927
123.4	0.450165	43.5509	45.1324
123.5	0.461411	43.4467	45.0722
123.6	0.461716	43.3768	45.0121
123.7	0.469223	43.2948	44.9522
123.8	0.469223	43.2301	44.8923
123.9	0.477036	43.1329	44.8325
124	0.477036	43.0504	44.7728
124.1	0.477036	42.9745	44.7132
124.2	0.477509	42.8926	44.6537
124.3	0.488449	42.8219	44.5942
124.4	0.480942	42.754	44.5349
124.5	0.480942	42.6777	44.4757
124.6	0.480942	42.5855	44.4166
124.7	0.469528	42.469	44.3576
124.8	0.477036	42.4081	44.2986
124.9	0.469223	42.3336	44.2398
125	0.461411	42.2441	44.181
125.1	0.461411	42.1776	44.1224
125.2	0.461411	42.084	44.0638
125.3	0.469223	42.0276	44.0054
125.4	0.460938	41.9512	43.947
125.5	0.437973	41.8712	43.8887
125.6	0.437973	41.7971	43.8305
125.7	0.450165	41.7324	43.7725
125.8	0.461411	41.6776	43.7145
125.9	0.461411	41.5862	43.6566
126	0.461411	41.5096	43.5988
126.1	0.461411	41.4573	43.541
126.2	0.469223	41.4024	43.4834
126.3	0.469223	41.3239	43.4259
126.4	0.461884	41.2479	43.3685
126.5	0.461411	41.1738	43.3111
126.6	0.46875	41.0955	43.2539
126.7	0.461884	41.0235	43.1967
126.8	0.481247	40.9238	43.1397
126.9	0.469223	40.8401	43.0827
127	0.481247	40.7715	43.0258
127.1	0.477036	40.6816	42.969
127.2	0.477509	40.5979	42.9123
127.3	0.500473	40.5077	42.8557
127.4	0.5	40.4324	42.7992
127.5	0.477036	40.3824	42.7428
127.6	0.477036	40.2891	42.6865
127.7	0.47673	40.2284	42.6302
127.8	0.480942	40.1605	42.5741
127.9	0.480942	40.0976	42.518
128	0.480942	40.0153	42.462
128.1	0.487976	39.9573	42.4062
128.2	0.480942	39.9238	42.3504
128.3	0.467972	39.8692	42.2947
128.4	0.45047	39.8126	42.2391
128.5	0.497345	39.7512	42.1835
128.6	0.549072	39.6719	42.1281
128.7	0.613907	39.6642	42.0728
128.8	0.102356	39.6792	42.0175
128.9	-0.211868	39.6813	41.9624
129	0.394379	39.5387	41.9073
129.1	-4.21625*	39.2893	41.8523
129.2	-2.76125*	39.2535	41.7974
129.3	-1.48421*	39.3517	41.7426
129.4	-0.860779	39.3137	41.6879
129.5	-0.400467	39.221	41.6332
129.6	-0.282654	39.0913	41.5787
129.7	-0.15062	38.9487	41.5242
129.8	-0.267487	38.8955	41.4699
129.9	-0.436401	38.8596	41.4156
130	-0.237808	38.7357	41.3614
130.1	0.51236	38.6532	41.3073
130.2	0.0545349	38.6378	41.2533
130.3	0.455627	38.6405	41.1993
130.4	0.561264	38.6213	41.1455
130.5	0.483902	38.5746	41.0917
130.6	0.329849	38.5293	41.0381
130.7	0.18251	38.461	40.9845
130.8	0.0520325	38.4104	40.931
130.9	0.0404663	38.3557	40.8776
131	0.0429688	38.3088	40.8243
131.1	0.0403137	38.2215	40.771
131.2	0.063446	38.1231	40.7179
131.3	0.0637512	38.1321	40.6648
131.4	0.0895386	38.1415	40.6118
131.5	0.0898438	38.0934	40.5589
131.6	0.116882	38.0352	40.5061
131.7	0.0895386	37.9532	40.4534
131.8	0.10907	37.9145	40.4007
131.9	0.112198	37.8792	40.3482
132	0.0887604	37.8254	40.2957
132.1	0.0846863	37.7727	40.2433
132.2	0.0625	37.5378	40.191
132.3	0.0587616	36.8199	40.1388
132.4	0.0704803	37.4733	40.0867
132.5	0.073761	38.2201	40.0346
132.6	0.0703125	37.722	39.9826
132.7	0.0582886	37.5166	39.9308
132.8	0.0700073	37.2351	39.879
132.9	0.0582886	37.047	39.8272
133	0.047348	37.0332	39.7756
133.1	0.0465698	36.9824	39.7241
133.2	0.0392303	36.9306	39.6726
133.3	0.0431366	36.9065	39.6212
133.4	0.046875	36.8572	39.5699
133.5	0.0343781	36.7837	39.5187
133.6	0.0192261	36.7449	39.4676
133.7	0.0121918	36.7251	39.4165
133.8	0.0231323	36.6799	39.3655
133.9	0.0195465	36.6309	39.3147
134	0.0192261	36.5923	39.2639
134.1	0.0121918	36.5629	39.2131
134.2	0.0239105	36.5142	39.1625
134.3	0.03125	36.4885	39.1119
134.4	0.0314178	36.4084	39.0614
134.5	0.03125	36.3773	39.011
134.6	0.03125	36.3165	38.9607
134.7	0.0275116	36.2677	38.9105
134.8	0.032196	36.2167	38.8603
134.9	0.0507813	36.1783	38.8103
135	0.0625	36.1268	38.7603
135.1	0.0520325	36.0666	38.7104
135.2	0.0782928	36.0158	38.6605
135.3	0.078598	35.9808	38.6108
135.4	0.0782928	35.9179	38.5611
135.5	0.0820313	35.8512	38.5115
135.6	0.0829773	35.8129	38.462
135.7	0.0934448	35.7737	38.4126
135.8	0.0828094	35.7306	38.3632
135.9	0.0973511	35.6877	38.3139
136	0.0898438	35.6408	38.2647
136.1	0.0903168	35.5956	38.2156
136.2	0.0900116	35.5588	38.1666
136.3	0.0825043	35.5199	38.1176
136.4	0.10173	35.5101	38.0688
136.5	0.0940552	35.4768	38.02
136.6	0.079071	35.4535	37.9712
136.7	0.100784	35.4081	37.9226
136.8	0.0707855	35.3479	37.874
136.9	0.0829773	35.3206	37.8255
137	0.10672	35.2715	37.7771
137.1	0.125778	35.2207	37.7288
137.2	0.149384	35.1626	37.6806
137.3	0.160934	35.1134	37.6324
137.4	0.16922	35.0784	37.5843
137.5	0.185318	35.0141	37.5363
137.6	0.116409	34.9787	37.4883
137.7	-0.289368	34.9259	37.4405
137.8	-0.309204	34.8713	37.3927
137.9	-0.335785	34.8324	37.345
138	-0.538589	34.7931	37.2974
138.1	-0.997345	34.7446	37.2498
138.2	-0.754684	34.7031	37.2023
138.3	-0.689209	34.6212	37.1549
138.4	-0.640457	34.5727	37.1076
138.5	-0.636246	34.5002	37.0603
138.6	-0.623123	34.4633	37.0132
138.7	-0.568268	34.4279	36.9661
138.8	-0.245148	34.3618	36.919
138.9	-0.140472	34.3246	36.8721
139	-0.155945	34.2658	36.8252
139.1	-0.133118	34.1976	36.7784
139.2	0.508438	34.1424	36.7317
139.3	0.324997	34.0472	36.6851
139.4	0.588913	34.0081	36.6385
139.5	-0.0015564	34.0002	36.592
139.6	-0.0628052	33.9299	36.5456
139.7	-0.0690613	33.8911	36.4992
139.8	-0.0576477	33.8321	36.453
139.9	-0.0299988	33.7893	36.4068
140	-0.0206146	33.7325	36.3607
140.1	-0.0418854	33.6799	36.3146
140.2	-0.13031	33.6448	36.2686
140.3	-0.167496	33.6235	36.2227
140.4	-0.155945	33.5824	36.1769
140.5	-0.159988	33.5626	36.1312
140.6	-0.166718	33.5003	36.0855
140.7	-0.147964	33.4573	36.0399
140.8	-0.139374	33.4377	35.9944
140.9	-0.120926	33.3771	35.9489
141	-0.129379	33.3305	35.9035
141.1	-0.161545	33.3049	35.8582
141.2	-0.210144	33.2501	35.813
141.3	-0.587967	33.223	35.7678
141.4	-0.848434	33.1915	35.7227
141.5	-0.851715	33.1348	35.6777
141.6	-0.194992	33.1057	35.6328
141.7	-0.00343323	33.0667	35.5879
141.8	0.384842	33.0118	35.5431
141.9	0.410629	32.973	35.4983
142	0.407043	32.9398	35.4537
142.1	0.324219	32.8848	35.4091
142.2	0.215622	32.8149	35.3646
142.3	0.152969	32.7949	35.3202
142.4	0.7789	32.7426	35.2758
142.5	1.85907	32.7073	35.2315
142.6	0.148758	32.6642	35.1873
142.7	0.0225067	32.6096	35.1431
142.8	-0.564362	32.5606	35.099
142.9	-0.620148	32.4902	35.055
143	-0.616867	32.4532	35.0111
143.1	-0.605621	32.3946	34.9672
143.2	-0.516235	32.3262	34.9234
143.3	-0.458435	32.2815	34.8797
143.4	-0.408905	32.2345	34.836
143.5	-0.377335	32.1718	34.7924
143.6	-0.349365	32.139	34.7489
143.7	-0.3078	32.0979	34.7054
143.8	-0.292023	32.0746	34.6621
143.9	-0.288589	32.0235	34.6187
144	-0.276871	31.9886	34.5755
144.1	-0.276871	31.9613	34.5323
144.2	-0.276077	31.9065	34.4892
144.3	-0.256561	31.8792	34.4462
144.4	-0.240463	31.8362	34.4032
144.5	-0.197647	31.7813	34.3604
144.6	-0.170151	31.7503	34.3175
144.7	-0.147186	31.7146	34.2748
144.8	-0.108429	31.6664	34.2321
144.9	-0.0973511	31.6408	34.1895
145	-0.100616	31.6154	34.1469
145.1	-0.0815582	31.5782	34.1044
145.2	-0.0810852	31.5492	34.062
145.3	-0.0578156	31.5099	34.0197
145.4	-0.0584259	31.4768	33.9774
145.5	-0.0703125	31.4415	33.9352
145.6	-0.0818634	31.4066	33.8931
145.7	-0.0893707	31.3675	33.851
145.8	-0.0898438	31.3362	33.809
145.9	-0.109207	31.3149	33.7671
146	-0.108597	31.3011	33.7252
146.1	-0.112808	31.2501	33.6834
146.2	-0.101089	31.2051	33.6417
146.3	-0.0971832	31.1704	33.6
146.4	-0.0974884	31.1389	33.5584
146.5	-0.0976563	31.0943	33.5169
146.6	-0.120148	31.0629	33.4754
146.7	-0.105301	31.0393	33.434
146.8	-0.105164	30.9982	33.3927
146.9	-0.120621	30.9554	33.3514
147	-0.108902	30.9162	33.3102
147.1	-0.108902	30.9029	33.2691
147.2	-0.108429	30.8832	33.228
147.3	-0.0856323	30.8636	33.187
147.4	-0.100616	30.8243	33.1461
147.5	-0.0696716	30.7895	33.1052
147.6	-0.0661011	30.7641	33.0644
147.7	-0.0696716	30.719	33.0237
147.8	-0.0582886	30.6995	32.983
147.9	-0.0701447	30.6682	32.9424
148	-0.0656281	30.623	32.9019
148.1	-0.0584259	30.5804	32.8614
148.2	-0.0659332	30.549	32.821
148.3	-0.0778198	30.5001	32.7806
148.4	-0.0735779	30.4751	32.7403
148.5	-0.0585938	30.4279	32.7001
148.6	-0.0696716	30.3829	32.66
148.7	-0.0661011	30.3479	32.6199
148.8	-0.0703125	30.3068	32.5799
148.9	-0.08078	30.2679	32.5399
149	-0.0579529	30.2346	32.5
149.1	-0.0471802	30.1996	32.4602
149.2	-0.0773468	30.1837	32.4204
149.3	-0.0698395	30.137	32.3807
149.4	-0.0698395	30.1213	32.3411
149.5	-0.0701447	30.0862	32.3015
149.6	-0.0659332	30.0471	32.262
149.7	-0.0773468	30.0239	32.2226
149.8	-0.0703125	29.9902	32.1832
149.9	-0.0696716	29.9554	32.1439
150	-0.0659332	29.9495	32.1046
150.1	-0.0695343	29.9104	32.0654
150.2	-0.0498352	29.887	32.0263
150.3	-0.0390625	29.8613	31.9873
150.4	-0.0581207	29.8345	31.9483
150.5	-0.046875	29.8009	31.9093
150.6	-0.061554	29.7678	31.8704
150.7	-0.0501404	29.7463	31.8316
150.8	-0.0543823	29.7093	31.7929
150.9	-0.046402	29.6738	31.7542
151	-0.0503082	29.6528	31.7156
151.1	-0.0503082	29.6252	31.677
151.2	-0.0503082	29.594	31.6385
151.3	-0.0503082	29.5626	31.6001
151.4	-0.0429688	29.5317	31.5617
151.5	-0.0501404	29.5159	31.5234
151.6	-0.0385895	29.4845	31.4851
151.7	-0.0385895	29.4438	31.4469
151.8	-0.0387573	29.4084	31.4088
151.9	-0.0506134	29.3752	31.3707
152	-0.046875	29.3499	31.3327
152.1	-0.0576477	29.3051	31.2948
152.2	-0.0503082	29.2715	31.2569
152.3	-0.0503082	29.2446	31.219
152.4	-0.0471802	29.219	31.1813
152.5	-0.0659332	29.176	31.1436
152.6	-0.0703125	29.1487	31.1059
152.7	-0.0815582	29.1271	31.0684
152.8	-0.0779572	29.0823	31.0308
152.9	-0.096405	29.0492	30.9934
153	-0.0698395	29.0198	30.956
153.1	-0.0815582	28.9824	30.9186
153.2	-0.0815582	28.9321	30.8814
153.3	-0.077652	28.9106	30.8441
153.4	-0.077652	28.8829	30.807
153.5	-0.0773468	28.8418	30.7699
153.6	-0.0698395	28.807	30.7328
153.7	-0.0693665	28.7815	30.6959
153.8	-0.0584259	28.7324	30.6589
153.9	-0.0661011	28.6918	30.6221
154	-0.0701447	28.6816	30.5853
154.1	-0.077652	28.6329	30.5485
154.2	-0.0896759	28.604	30.5118
154.3	-0.0973511	28.5901	30.4752
154.4	-0.100616	28.5629	30.4386
154.5	-0.0971832	28.541	30.4021
154.6	-0.0893707	28.4945	30.3657
154.7	-0.101257	28.4751	30.3293
154.8	-0.0931091	28.4495	30.293
154.9	-0.0971832	28.4201	30.2567
155	-0.0890656	28.387	30.2205
155.1	-0.092804	28.3499	30.1843
155.2	-0.0698395	28.3323	30.1482
155.3	-0.077179	28.3068	30.1122
155.4	-0.078125	28.2659	30.0762
155.5	-0.0890656	28.2446	30.0403
155.6	-0.0774841	28.2149	30.0044
155.7	-0.0734406	28.1799	29.9686
155.8	-0.0693665	28.1584	29.9329
155.9	-0.0585938	28.1135	29.8972
156	-0.0813904	28.1057	29.8615
156.1	-0.0773468	28.0684	29.8259
156.2	-0.0585938	28.0415	29.7904
156.3	-0.0693665	28.0157	29.755
156.4	-0.0578156	27.9807	29.7196
156.5	-0.0503082	27.9553	29.6842
156.6	-0.0506134	27.9143	29.6489
156.7	-0.0578156	27.8968	29.6137
156.8	-0.0498352	27.8713	29.5785
156.9	-0.0381165	27.834	29.5434
157	-0.0348511	27.8049	29.5083
157.1	-0.0498352	27.7837	29.4733
157.2	-0.0385895	27.7657	29.4383
157.3	-0.046402	27.7287	29.4034
157.4	-0.0390625	27.6954	29.3686
157.5	-0.061554	27.6723	29.3338
157.6	-0.0506134	27.6407	29.2991
157.7	-0.0460968	27.6035	29.2644
157.8	-0.0385895	27.5667	29.2298
157.9	-0.046402	27.541	29.1952
158	-0.0382843	27.5179	29.1607
158.1	-0.0429688	27.4924	29.1263
158.2	-0.0542145	27.4612	29.0919
158.3	-0.0423279	27.4279	29.0576
158.4	-0.0385895	27.4143	29.0233
158.5	-0.0503082	27.3813	28.989
158.6	-0.0503082	27.3634	28.9549
158.7	-0.0578156	27.3401	28.9208
158.8	-0.0388947	27.3107	28.8867
158.9	-0.045929	27.2932	28.8527
159	-0.0385895	27.272	28.8187
159.1	-0.0382843	27.254	28.7848
159.2	-0.0390625	27.2246	28.751
159.3	-0.0503082	27.1918	28.7172
159.4	-0.0498352	27.1643	28.6835
159.5	-0.0382843	27.1387	28.6498
159.6	-0.030777	27.1196	28.6161
159.7	-0.0384216	27.1017	28.5826
159.8	-0.0346832	27.0728	28.5491
159.9	-0.0390625	27.041	28.5156
160	-0.0500031	27.0198	28.4822
160.1	-0.0424957	26.9845	28.4488
160.2	-0.0420227	26.9536	28.4155
160.3	-0.030777	26.9434	28.3823
160.4	-0.0310822	26.8987	28.3491
160.5	-0.030777	26.8931	28.3159
160.6	-0.0385895	26.8634	28.2828
160.7	-0.0381165	26.8206	28.2498
160.8	-0.015625	26.799	28.2168
160.9	-0.0265656	26.7776	28.1839
161	-0.030777	26.7524	28.151
161.1	-0.030777	26.7267	28.1182
161.2	-0.030777	26.6934	28.0854
161.3	-0.0185852	26.6487	28.0527
161.4	-0.00733948	26.6154	28.02
161.5	-0.0078125	26.5823	27.9874
161.6	-0.0190582	26.5392	27.9548
161.7	-0.0190582	26.5337	27.9223
161.8	-0.0310822	26.5081	27.8899
161.9	-0.0265656	26.4885	27.8575
162	-0.0190582	26.4573	27.8251
162.1	-0.0112457	26.4377	27.7928
162.2	-0.0185852	26.4065	27.7606
162.3	0.00390625	26.3752	27.7284
162.4	-0.0190582	26.3362	27.6962
162.5	-0.0190582	26.3284	27.6641
162.6	-0.0190582	26.3012	27.6321
162.7	-0.0271759	26.2735	27.6001
162.8	-0.0265656	26.2441	27.5682
162.9	-0.030304	26.2212	27.5363
163	-0.00733948	26.2073	27.5045
163.1	-0.00733948	26.1877	27.4727
163.2	-0.00733948	26.1565	27.4409
163.3	-0.0190582	26.1548	27.4093
163.4	-0.0185852	26.1292	27.3776
163.5	0.000473022	26.1035	27.346
163.6	-0.00733948	26.0707	27.3145
163.7	-0.00733948	26.0549	27.283
163.8	-0.0070343	26.0354	27.2516
163.9	-0.0112457	26.0081	27.2202
164	0.000473022	25.9923	27.1889
164.1	0.000473022	25.9751	27.1576
164.2	-0.00733948	25.9495	27.1264
164.3	-0.00733948	25.9299	27.0952
164.4	-0.00733948	25.9084	27.0641
164.5	-0.00733948	25.8792	27.033
164.6	-0.0187531	25.854	27.002
164.7	0.000473022	25.8442	26.971
164.8	0.000473022	25.8284	26.9401
164.9	0.00828552	25.7971	26.9092
165	0.00828552	25.7757	26.8784
165.1	0.00828552	25.7581	26.8476
165.2	0.00845337	25.7502	26.8169
165.3	0.0121918	25.717	26.7862
165.4	0.0121918	25.6956	26.7556
165.5	0.0117188	25.6682	26.725
165.6	0.0121918	25.6431	26.6945
165.7	0.00437927	25.6134	26.664
165.8	0.0121918	25.602	26.6336
165.9	0.0121918	25.5862	26.6032
166	0.0121918	25.5549	26.5729
166.1	0.0118866	25.5393	26.5426
166.2	0.00421143	25.5081	26.5123
166.3	0.000473022	25.4885	26.4821
166.4	0.000473022	25.4731	26.452
166.5	-0.0112457	25.4573	26.4219
166.6	0.000473022	25.4337	26.3919
166.7	-0.0117188	25.4126	26.3619
166.8	-0.0107727	25.387	26.3319
166.9	0.000167847	25.3596	26.302
167	-0.0070343	25.3498	26.2722
167.1	0.000167847	25.3228	26.2424
167.2	-0.0078125	25.3049	26.2126
167.3	-0.0185852	25.2854	26.1829
167.4	-0.00733948	25.2776	26.1533
167.5	-0.015625	25.2642	26.1237
167.6	-0.0268707	25.2385	26.0941
167.7	-0.0268707	25.2251	26.0646
167.8	-0.0268707	25.2112	26.0351
167.9	-0.0268707	25.1779	26.0057
168	-0.0268707	25.1565	25.9763
168.1	-0.0385895	25.1448	25.947
168.2	-0.0268707	25.1252	25.9177
168.3	-0.0190582	25.1118	25.8885
168.4	-0.030777	25.0901	25.8593
168.5	-0.030777	25.0746	25.8302
168.6	-0.030777	25.0627	25.8011
168.7	-0.030777	25.0453	25.772
168.8	-0.030777	25.0276	25.743
168.9	-0.0190582	25.0081	25.7141
169	-0.0193634	24.9865	25.6852
169.1	-0.0268707	24.9712	25.6563
169.2	-0.0268707	24.969	25.6275
169.3	-0.0273438	24.9418	25.5988
169.4	-0.030304	24.9142	25.57
169.5	-0.0200043	24.8987	25.5414
169.6	-0.0420227	24.8674	25.5127
169.7	-0.0424957	24.8479	25.4842
169.8	-0.0193634	24.8462	25.4556
169.9	-0.0273438	24.8262	25.4271
170	-0.0385895	24.7971	25.3987
170.1	-0.0503082	24.7776	25.3703
170.2	-0.0507813	24.7581	25.342
170.3	-0.062027	24.7268	25.3137
170.4	-0.062027	24.7129	25.2854
170.5	-0.0503082	24.6877	25.2572
170.6	-0.0506134	24.6524	25.229
170.7	-0.0576477	24.637	25.2009
170.8	-0.046402	24.6113	25.1728
170.9	-0.0542145	24.5979	25.1448
171	-0.046402	24.5728	25.1168
171.1	-0.0385895	24.5588	25.0889
171.2	-0.0385895	24.5352	25.061
171.3	-0.0385895	24.5081	25.0331
171.4	-0.0387573	24.5059	25.0053
171.5	-0.0503082	24.4926	24.9775
171.6	-0.0503082	24.4768	24.9498
171.7	-0.0503082	24.4651	24.9221
171.8	-0.0506134	24.4377	24.8945
171.9	-0.0581207	24.4102	24.8669
172	-0.0581207	24.387	24.8394
172.1	-0.0581207	24.373	24.8119
172.2	-0.046402	24.3479	24.7844
172.3	-0.046402	24.3243	24.757
172.4	-0.046402	24.3027	24.7297
172.5	-0.0460968	24.2854	24.7024
172.6	-0.0424957	24.2776	24.6751
172.7	-0.0428009	24.252	24.6478
172.8	-0.0500031	24.2346	24.6207
172.9	-0.0428009	24.2151	24.5935
173	-0.0498352	24.1915	24.5664
173.1	-0.0268707	24.1877	24.5394
173.2	-0.0268707	24.1565	24.5123
173.3	-0.0273438	24.1431	24.4854
173.4	-0.0382843	24.1526	24.4584
173.5	-0.030777	24.1213	24.4316
173.6	-0.030777	24.1096	24.4047
173.7	-0.030304	24.1018	24.3779
173.8	-0.0268707	24.0723	24.3512
173.9	-0.0268707	24.0629	24.3245
174	-0.0268707	24.0313	24.2978
174.1	-0.0273438	24.0081	24.2712
[truncated: 13,596 more rows]

## Sheet: Figure 6D
Figure 6D— Single-cycle SPR of V2 V104N scDb against pHLA monomers
	Response Units (RU)
Time (sec)	KRAS WT	KRAS G12V	KRAS G12V (onetoone fit)
-25.5	0.0621948	0.00189209	0
-25.4	0.0621948	-0.00183105	0
-25.3	0.0700073	0.00598085	0
-25.2	0.0700073	0.0100707	0
-25.1	0.0695343	0.0137936	0
-25	0.0582886	0.00360122	0
-24.9	0.0582886	0.00598085	0
-24.8	0.0582886	-0.00573641	0
-24.7	0.0703125	-0.0057373	0
-24.6	0.0778198	-0.0057376	0
-24.5	0.0775146	0.00598085	0
-24.4	0.0700073	0.00598145	0
-24.3	0.0700073	0.00598145	0
-24.2	0.0700073	0.00598145	0
-24.1	0.0582886	0.00598145	0
-24	0.0582886	0.00427222	0
-23.9	0.0582886	0.00988726	0
-23.8	0.0582886	0.00378418	0
-23.7	0.0704803	-0.00183105	0
-23.6	0.0739136	-0.00183105	0
-23.5	0.0734406	-0.00183105	0
-23.4	0.0626678	-0.00183105	0
-23.3	0.0739136	-0.00592041	0
-23.2	0.0812531	-0.00964355	0
-23.1	0.0626678	0.0020743	0
-23	0.0734406	0.0020752	0
-22.9	0.0626678	0.0020752	0
-22.8	0.0739136	-0.011658	0
-22.7	0.0739136	-0.01355	0
-22.6	0.0621948	-0.0057379	0
-22.5	0.0617218	-0.00982666	0
-22.4	0.0504761	-0.00744675	0
-22.3	0.0504761	-0.00183149	0
-22.2	0.0504761	0.00988725	0
-22.1	0.0504761	0.00378418	0
-22	0.0509491	-0.00183105	0
-21.9	0.0621948	-0.00183105	0
-21.8	0.0543823	0.00225799	0
-21.7	0.0543823	0.0059813	0
-21.6	0.0539093	0.0177002	0
-21.5	0.0426636	0.0177002	0
-21.4	0.0509491	0.0255121	0
-21.3	0.0621948	0.0316157	0
-21.2	0.0618896	0.0372312	0
-21.1	0.0543823	0.0372314	0
-21	0.0543823	0.0311279	0
-20.9	0.0543823	0.0255127	0
-20.8	0.0546875	0.0316162	0
-20.7	0.0621948	0.0372314	0
-20.6	0.0621948	0.0489493	0
-20.5	0.0621948	0.0311279	0
-20.4	0.0621948	0.0296017	0
-20.3	0.0621948	0.0333249	0
-20.2	0.0621948	0.029236	0
-20.1	0.0504761	0.025513	0
-20	0.0509491	0.0255127	0
-19.9	0.0617218	0.0137939	0
-19.8	0.0504761	0.0137939	0
-19.7	0.0507813	0.0175168	0
-19.6	0.0582886	0.0137939	0
-19.5	0.0582886	0.0255122	0
-19.4	0.0582886	0.0296017	0
-19.3	0.0582886	0.0255124	0
-19.2	0.0582886	0.0255127	0
-19.1	0.0582886	0.0194092	0
-19	0.0582886	0.0137939	0
-18.9	0.0582886	0.0137939	0
-18.8	0.0582886	0.0137939	0
-18.7	0.0501709	-0.00201416	0
-18.6	0.0434418	0.0020746	0
-18.5	0.0618896	0.0020752	0
-18.4	0.0543823	0.00817825	0
-18.3	0.0543823	0.0255114	0
-18.2	0.0661011	0.031616	0
-18.1	0.0661011	0.023315	0
-18	0.0661011	0.0217894	0
-17.9	0.0543823	0.0255124	0
-17.8	0.0656281	0.0214233	0
-17.7	0.0546875	0.0294185	0
-17.6	0.0621948	0.0294189	0
-17.5	0.0700073	0.0233154	0
-17.4	0.0621948	0.0177002	0
-17.3	0.0695343	0.0177002	0
-17.2	0.0587616	0.0238035	0
-17.1	0.0579834	0.027404	0
-17	0.0504761	0.0333248	0
-16.9	0.0625	0.0292358	0
-16.8	0.0700073	0.0255127	0
-16.7	0.0695343	0.0255127	0
-16.6	0.0582886	0.0194092	0
-16.5	0.0587616	0.0158079	0
-16.4	0.0778198	0.0176998	0
-16.3	0.0778198	0.0177002	0
-16.2	0.0775146	0.0115967	0
-16.1	0.0817261	-0.0057373	0
-16	0.0817261	-0.00164811	0
-15.9	0.0821991	-0.00201444	0
-15.8	0.0934448	0.000365745	0
-15.7	0.0929718	-0.000122285	0
-15.6	0.0700073	-0.0057373	0
-15.5	0.0703125	0.0120843	0
-15.4	0.0856323	0.0176998	0
-15.3	0.0856323	0.0176999	0
-15.2	0.0778198	0.0238033	0
-15.1	0.0782928	0.0195915	0
-15	0.101257	0.0177001	0
-14.9	0.101257	0.0238032	0
-14.8	0.101257	0.0335076	0
-14.7	0.100784	0.0311278	0
-14.6	0.10173	0.0255127	0
-14.5	0.112976	0.0214233	0
-14.4	0.120789	0.0238032	0
-14.3	0.108765	0.037231	0
-14.2	0.101257	0.0233157	0
-14.1	0.100784	0.0177006	0
-14	0.0895386	0.0115967	0
-13.9	0.0934448	0.00598145	0
-13.8	0.093277	0.0216058	0
-13.7	0.0895386	0.0137942	0
-13.6	0.0970459	0.019897	0
-13.5	0.0900116	0.0177	0
-13.4	0.101257	0.0177002	0
-13.3	0.100784	0.0255127	0
-13.2	0.0895386	0.0255127	0
-13.1	0.0895386	0.0255127	0
-13	0.0892334	0.0255127	0
-12.9	0.0820313	0.0255127	0
-12.8	0.0895386	0.0255127	0
-12.7	0.0895386	0.0214233	0
-12.6	0.0975189	0.0115971	0
-12.5	0.101257	0.00598166	0
-12.4	0.101089	0.0100708	0
-12.3	0.10907	0.0137939	0
-12.2	0.10907	0.0198972	0
-12.1	0.10907	0.0255123	0
-12	0.101257	0.0194094	0
-11.9	0.101257	0.0137944	0
-11.8	0.101257	0.0137939	0
-11.7	0.100952	0.0216061	0
-11.6	0.0934448	0.0137945	0
-11.5	0.0821991	0.0137939	0
-11.4	0.104691	0.0018924	0
-11.3	0.0939178	0.00225827	0
-11.2	0.104691	0.0059813	0
-11.1	0.0934448	0.00598145	0
-11	0.093277	0.00598145	0
-10.9	0.0778198	0.012085	0
-10.8	0.0778198	0.0018924	0
-10.7	0.0778198	-0.00183091	0
-10.6	0.0900116	-0.00384553	0
-10.5	0.0778198	-0.00573745	0
-10.4	0.0778198	-0.0057373	0
-10.3	0.0778198	-0.0057373	0
-10.2	0.0778198	-0.0057373	0
-10.1	0.0782928	-0.0057373	0
-10	0.0817261	-0.0098265	0
-9.9	0.0812531	-0.0135495	0
-9.8	0.0704803	-0.0135498	0
-9.7	0.0817261	-0.0135498	0
-9.6	0.0817261	-0.0135498	0
-9.5	0.0817261	-0.0252681	0
-9.4	0.0817261	-0.0196529	0
-9.3	0.0817261	-0.0191651	0
-9.2	0.0817261	-0.0196533	0
-9.1	0.0820313	-0.0252681	0
-9	0.0895386	-0.0369873	0
-8.9	0.0900116	-0.0369873	0
-8.8	0.101257	-0.0308838	0
-8.7	0.0900116	-0.0252686	0
-8.6	0.101257	-0.0252686	0
-8.5	0.101257	-0.0252686	0
-8.4	0.112976	-0.0252686	0
-8.3	0.125	-0.0252686	0
-8.2	0.132507	-0.0252686	0
-8.1	0.13298	-0.0313721	0
-8	0.143753	-0.0369873	0
-7.9	0.132813	-0.0369873	0
-7.8	0.140793	-0.0369873	0
-7.7	0.152512	-0.0386957	0
-7.6	0.162811	-0.0488886	0
-7.5	0.129074	-0.0291751	0
-7.4	0.14032	-0.0393066	0
-7.3	0.14032	-0.0526129	0
-7.2	0.140488	-0.0213632	0
-7.1	0.143753	-0.0291741	0
-7	0.132813	0.002258	0
-6.9	0.14032	-0.00982517	0
-6.8	0.152344	0.0098877	0
-6.7	0.148132	-0.00182581	0
-6.6	0.147827	-0.111688	0
-6.5	0.140793	-0.0191457	0
-6.4	0.151566	-0.0346172	0
-6.3	0.140015	0.00188541	0
-6.2	0.132507	-0.00555062	0
-6.1	0.144226	0.0245361	0
-6	0.132507	-0.14026	0
-5.9	0.132034	-0.0317002	0
-5.8	0.120789	0.136886	0
-5.7	0.128906	0.052863	0
-5.6	0.120483	0.0892944	0
-5.5	0.128128	0.0787943	0
-5.4	0.10907	0.0270393	0
-5.3	0.116882	0.0139814	0
-5.2	0.117355	0.0120882	0
-5.1	0.128296	0.0114746	0
-5	0.132507	0.00396906	0
-4.9	0.120316	0.0609729	0
-4.8	0.108597	0.131589	0
-4.7	0.0970459	0.140502	0
-4.6	0.101563	0.149109	0
-4.5	0.108597	0.119872	0
-4.4	0.0970459	-0.0560919	0
-4.3	0.0895386	-0.182009	0
-4.2	0.0895386	-0.153756	0
-4.1	0.0968781	-0.0496826	0
-4	0.0856323	-0.056521	0
-3.9	0.0856323	-0.062808	0
-3.8	0.0856323	-0.0916768	0
-3.7	0.0970459	-0.111024	0
-3.6	0.100952	-0.09729	0
-3.5	0.0817261	-0.0777612	0
-3.4	0.0817261	-0.0899668	0
-3.3	0.0820313	-0.0993059	0
-3.2	0.0895386	-0.0996726	0
-3.1	0.0890656	-0.0854492	0
-3	0.0778198	-0.0760529	0
-2.9	0.0778198	-0.0744668	0
-2.8	0.0778198	-0.101686	0
-2.7	0.0778198	-0.0932047	0
-2.6	0.0778198	-0.0838623	0
-2.5	0.0697021	-0.137148	0
-2.4	0.0621948	-0.150945	0
-2.3	0.0621948	-0.203373	0
-2.2	0.0621948	-0.194036	0
-2.1	0.0621948	-0.23999	0
-2	0.0617218	-0.204952	0
-1.9	0.0504761	-0.159785	0
-1.8	0.0387573	-0.0529087	0
-1.7	0.0387573	0.0501829	0
-1.6	0.0387573	0.0314941	0
-1.5	0.0387573	0.00111271	0
-1.4	0.0465698	-0.0291628	0
-1.3	0.0465698	0.00305528	0
-1.2	0.0387573	0.00439639	0
-1.1	0.0387573	-0.0307617	0
-1	0.0465698	-0.0196547	0
-0.900002	0.0465698	-0.0404078	0
-0.800003	0.0387573	-0.0351606	0
-0.700001	0.0309448	-0.0354046	0
-0.600002	0.0387573	-0.0605469	0
-0.5	0.0387573	-0.0681231	0
-0.400002	0.0387573	-0.0980879	0
-0.300003	0.0387573	-0.179809	0
-0.200001	0.0460968	-0.170599	0
-0.100002	0.00720215	0.0562744	0
0	0	-0.267453	0
0.0999985	0.0267334	-0.0755597	-0.4311
0.199997	0.0189209	0.565052	-0.301051
0.299999	0	0.489497	-0.172569
0.399998	0.0192261	0.0446167	-0.0456263
0.5	0.0192261	-0.223414	0.0797771
0.599998	0.0114136	-0.134173	0.203669
0.699997	0.0117188	-0.0613892	0.326069
0.799999	0.0189209	0.24165	0.446994
0.899998	0.0114136	0.616577	0.566471
1	-0.0120239	0.856765	0.6845
1.1	-0.000610352	1.17909	0.801107
1.2	-0.0085907	1.36286	0.916309
1.3	-0.0203094	1.54664	1.03012
1.4	-0.0315552	1.71613	1.14258
1.5	-0.0435791	1.85883	1.25367
1.6	-0.0507813	2.0152	1.36342
1.7	-0.0432739	2.13849	1.47185
1.8	-0.0310822	2.29816	1.57898
1.9	-0.0120239	2.44659	1.68482
2	-0.0120239	2.58313	1.78939
2.1	-0.0128021	2.70752	1.89269
2.2	-0.0318604	2.81769	1.99475
2.3	-0.0398407	2.9408	2.09558
2.4	-0.0393677	3.08722	2.19521
2.5	-0.0287476	3.20984	2.29363
2.6	-0.0676422	3.30756	2.39087
2.7	0.209534	3.44422	2.48694
2.8	0.373596	3.57117	2.58185
2.9	0.194702	3.68268	2.67563
3	1.17001	3.79175	2.76827
3.1	1.03017	3.90302	2.8598
3.2	1.06219	3.97547	2.95023
3.3	1.03891	4.0907	3.03957
3.4	0.948914	4.18604	3.12785
3.5	0.897354	4.26831	3.21506
3.6	1.01141	4.35211	3.30122
3.7	1.13	4.45368	3.38634
3.8	1.20282	4.51611	3.47044
3.9	1.36813	4.58862	3.55354
4	1.02969	4.69409	3.63563
4.1	0.426102	4.76611	3.71674
4.2	0.76564	4.85602	3.79687
4.3	0.509064	4.9519	3.87604
4.4	0.0504761	5.03192	3.95427
4.5	0.0101776	5.10816	4.03155
4.6	0.0509338	5.18005	4.10791
4.7	0.0340576	5.23315	4.18334
4.8	0.140793	5.30145	4.25788
4.9	0.115311	5.37756	4.33152
5	0.190628	5.44971	4.40428
5.1	0.079071	5.49658	4.47616
5.2	-0.449051	5.57098	4.54718
5.3	-0.148911	5.62726	4.61735
5.4	-0.2939	5.70569	4.68668
5.5	0.264847	5.76617	4.75517
5.6	0.239853	5.79736	4.82285
5.7	0.210953	5.85193	4.88971
5.8	0.0504761	5.91846	4.95577
5.9	0.0221863	5.97302	5.02105
6	-0.0331116	6.02002	5.08554
6.1	-0.103424	6.08429	5.14925
6.2	-0.181244	6.12927	5.21221
6.3	-0.239685	6.19971	5.27441
6.4	-0.31015	6.23273	5.33587
6.5	-0.39093	6.29181	5.39659
6.6	-0.41983	6.32629	5.45658
6.7	-0.520615	6.35596	5.51585
6.8	-0.54187	6.39099	5.57442
6.9	-0.61203	6.4458	5.63229
7	-0.741089	6.49658	5.68946
7.1	-0.785461	6.52783	5.74595
7.2	-0.822952	6.57471	5.80176
7.3	-0.81015	6.62146	5.8569
7.4	-0.757339	6.64502	5.9114
7.5	-0.659363	6.70752	5.96523
7.6	-0.482956	6.7583	6.01842
7.7	-0.30545	6.79334	6.07098
7.8	-0.0387421	6.8421	6.12291
7.9	0.215012	6.88721	6.17422
8	0.516266	6.92834	6.22492
8.1	0.717499	6.96924	6.27501
8.2	0.959229	7.00226	6.3245
8.3	1.12672	7.04736	6.3734
8.4	1.2175	7.0824	6.42172
8.5	1.30829	7.11157	6.46947
8.6	0.916092	7.15283	6.51664
8.7	0.967987	7.19177	6.56325
8.8	0.930328	7.2132	6.60931
8.9	1.6458*	7.25037	6.65481
9	7.84407*	7.2677	6.69978
9.1	6.32689*	7.28723	6.74421
9.2	3.57501*	7.32861	6.7881
9.3	2.38188*	7.36377	6.83148
9.4	1.48125*	7.39099	6.87434
9.5	0.661255	7.41437	6.91669
9.6	0.0429688	7.44971	6.95854
9.7	-0.240158	7.47095	6.99988
9.8	-0.673737	7.49255	7.04074
9.9	-0.919998	7.52173	7.08111
10	-1.03688	7.54913	7.121
10.1	-0.991089	7.59015	7.16042
10.2	-1.18906	7.62146	7.19936
10.3	-1.3428	7.65283	7.23785
10.4	-1.96875	7.6958	7.27588
10.5	-1.5303	7.71301	7.31345
10.6	-1.08156	7.72473	7.35058
10.7	-0.897171	7.75037	7.38727
10.8	-0.774994	7.77173	7.42352
10.9	-0.369843	7.78333	7.45935
11	-0.0498352	7.80109	7.49475
11.1	-0.0571747	7.82019	7.52973
11.2	-0.00578308	7.82849	7.56429
11.3	0.0137634	7.86768	7.59845
11.4	0.053299	7.9007	7.6322
11.5	0.0845337	7.92444	7.66555
11.6	0.135315	7.94537	7.6985
11.7	0.192825	7.96906	7.73107
11.8	0.204697	7.99426	7.76325
11.9	0.232666	8.01208	7.79505
12	0.242966	8.0296	7.82647
12.1	0.243912	8.06287	7.85752
12.2	0.29422	8.08032	7.88821
12.3	0.29422	8.09192	7.91853
12.4	0.331253	8.11377	7.94849
12.5	0.281418	8.14471	7.9781
12.6	0.290009	8.16241	8.00736
12.7	0.301727	8.16614	8.03628
12.8	0.312973	8.20148	8.06485
12.9	0.313293	8.2074	8.09309
13	0.328293	8.23468	8.12099
13.1	0.320786	8.24048	8.14857
13.2	0.328766	8.2699	8.17582
13.3	0.344223	8.28333	8.20275
13.4	0.34375	8.30115	8.22936
13.5	0.340622	8.31647	8.25566
13.6	0.371262	8.34021	8.28165
13.7	0.362976	8.35596	8.30733
13.8	0.352036	8.37707	8.33272
13.9	0.35173	8.39661	8.3578
14	0.332031	8.41052	8.38259
14.1	0.328598	8.4397	8.40709
14.2	0.328293	8.45148	8.4313
14.3	0.339844	8.46503	8.45522
14.4	0.328766	8.47473	8.47887
14.5	0.339539	8.49445	8.50224
14.6	0.332504	8.51208	8.52533
14.7	0.339844	8.52551	8.54816
14.8	0.328293	8.53162	8.57071
14.9	0.340317	8.55298	8.59301
15	0.35173	8.56458	8.61504
15.1	0.332031	8.58234	8.63681
15.2	0.332199	8.58191	8.65833
15.3	0.332031	8.60596	8.6796
15.4	0.332199	8.62146	8.70062
15.5	0.332031	8.63287	8.7214
15.6	0.332977	8.64471	8.74193
15.7	0.351257	8.6507	8.76222
15.8	0.332199	8.68005	8.78228
15.9	0.332031	8.69739	8.8021
16	0.320313	8.69739	8.82169
16.1	0.317047	8.70148	8.84106
16.2	0.331726	8.71503	8.86019
16.3	0.320786	8.73273	8.87911
16.4	0.339539	8.74255	8.8978
16.5	0.320786	8.75397	8.91628
16.6	0.32782	8.7699	8.93455
16.7	0.309235	8.77551	8.9526
16.8	0.320618	8.78332	8.97044
16.9	0.32782	8.79333	8.98808
17	0.32048	8.80475	9.00551
17.1	0.320786	8.80896	9.02274
17.2	0.332199	8.82629	9.03977
17.3	0.331726	8.8324	9.0566
17.4	0.323914	8.83801	9.07324
17.5	0.3125	8.84985	9.08968
17.6	0.308594	8.86127	9.10594
17.7	0.297043	8.87146	9.12201
17.8	0.300949	8.86725	9.13789
17.9	0.312195	8.88489	9.15359
18	0.300476	8.87927	9.16911
18.1	0.281555	8.89661	9.18445
18.2	0.29657	8.90271	9.19961
18.3	0.285324	8.90631	9.2146
18.4	0.288757	8.91833	9.22942
18.5	0.280945	8.93158	9.24407
18.6	0.269699	8.93799	9.25854
18.7	0.269226	8.953	9.27286
18.8	0.261719	8.94739	9.287
18.9	0.269226	8.9613	9.30099
19	0.26236	8.97491	9.31482
19.1	0.273132	8.97473	9.32848
19.2	0.261719	8.97882	9.342
19.3	0.269226	8.99628	9.35535
19.4	0.269699	8.99054	9.36856
19.5	0.281418	9.01379	9.38161
19.6	0.292664	9.0199	9.39452
19.7	0.269531	9.0235	9.40728
19.8	0.268753	9.04144	9.41989
19.9	0.258453	9.06067	9.43236
20	0.273132	9.05304	9.44469
20.1	0.273132	9.07068	9.45687
20.2	0.261414	9.07819	9.46892
20.3	0.261414	9.0824	9.48083
20.4	0.254074	9.09991	9.49261
20.5	0.26532	9.10565	9.50426
20.6	0.265625	9.11365	9.51577
20.7	0.273132	9.12506	9.52715
20.8	0.273132	9.12146	9.53841
20.9	0.261414	9.14288	9.54953
21	0.261887	9.16052	9.56053
21.1	0.284851	9.16614	9.57141
21.2	0.284851	9.17023	9.58217
21.3	0.273438	9.18768	9.5928
21.4	0.280945	9.18958	9.60331
21.5	0.269226	9.20538	9.61371
21.6	0.269699	9.19739	9.62399
21.7	0.280945	9.2052	9.63415
21.8	0.26532	9.21692	9.6442
21.9	0.265625	9.21692	9.65414
22	0.273132	9.23083	9.66397
22.1	0.273132	9.23645	9.67369
22.2	0.272659	9.24615	9.6833
22.3	0.26236	9.24426	9.6928
22.4	0.261414	9.26208	9.70219
22.5	0.272964	9.2677	9.71149
22.6	0.25798	9.28162	9.72067
22.7	0.269226	9.28723	9.72976
22.8	0.269226	9.29303	9.73875
22.9	0.269699	9.29724	9.74763
23	0.280777	9.31458	9.75642
23.1	0.277039	9.3244	9.76511
23.2	0.269699	9.32257	9.7737
23.3	0.273438	9.33801	9.7822
23.4	0.280945	9.33801	9.79061
23.5	0.281418	9.34973	9.79892
23.6	0.292358	9.36163	9.80715
23.7	0.284851	9.38318	9.81528
23.8	0.273132	9.38269	9.82332
23.9	0.273132	9.39502	9.83128
24	0.261719	9.40033	9.83914
24.1	0.281418	9.40271	9.84693
24.2	0.292664	9.41614	9.85462
24.3	0.292664	9.42023	9.86223
24.4	0.28125	9.43567	9.86976
24.5	0.288757	9.43195	9.87721
24.6	0.281418	9.43939	9.88458
24.7	0.292664	9.45349	9.89187
24.8	0.293137	9.453	9.89907
24.9	0.304382	9.4632	9.9062
25	0.304688	9.48083	9.91326
25.1	0.300476	9.49054	9.92023
25.2	0.28923	9.50037	9.92714
25.3	0.300781	9.5097	9.93396
25.4	0.300476	9.49988	9.94072
25.5	0.300003	9.51208	9.9474
25.6	0.28923	9.52179	9.95401
25.7	0.296875	9.51752	9.96055
25.8	0.304855	9.53162	9.96702
25.9	0.316101	9.53503	9.97342
26	0.316574	9.54132	9.97975
26.1	0.320313	9.55115	9.98601
26.2	0.327988	9.56238	9.99221
26.3	0.323914	9.56085	9.99834
26.4	0.324219	9.5683	10.0044
26.5	0.331726	9.57068	10.0104
26.6	0.331726	9.586	10.0164
26.7	0.32048	9.5863	10.0222
26.8	0.331726	9.60565	10.028
26.9	0.331726	9.61163	10.0338
27	0.312195	9.60925	10.0395
27.1	0.3125	9.62146	10.0451
27.2	0.32048	9.63116	10.0507
27.3	0.331726	9.64252	10.0562
27.4	0.320313	9.65271	10.0617
27.5	0.32782	9.65833	10.0671
27.6	0.32048	9.6405	10.0724
27.7	0.331726	9.65069	10.0777
27.8	0.332199	9.66052	10.083
27.9	0.343445	9.67395	10.0881
28	0.34375	9.67596	10.0933
28.1	0.343445	9.68194	10.0983
28.2	0.343445	9.68347	10.1034
28.3	0.332199	9.69177	10.1083
28.4	0.343277	9.69739	10.1133
28.5	0.340012	9.70148	10.1181
28.6	0.339539	9.7052	10.1229
28.7	0.339539	9.70691	10.1277
28.8	0.339539	9.7074	10.1324
28.9	0.32782	9.72064	10.1371
29	0.328125	9.72101	10.1417
29.1	0.335632	9.73474	10.1463
29.2	0.336105	9.74207	10.1509
29.3	0.347656	9.74054	10.1554
29.4	0.347824	9.72845	10.1598
29.5	0.35907	9.74255	10.1642
29.6	0.35907	9.75598	10.1686
29.7	0.35907	9.74988	10.1729
29.8	0.359543	9.75037	10.1771
29.9	0.35907	9.76379	10.1814
30	0.359375	9.76379	10.1855
30.1	0.35907	9.77551	10.1897
30.2	0.359543	9.7677	10.1938
30.3	0.370789	9.77942	10.1979
30.4	0.359375	9.78351	10.2019
30.5	0.35907	9.78894	10.2059
30.6	0.35907	9.77161	10.2098
30.7	0.359543	9.78943	10.2137
30.8	0.370789	9.79877	10.2176
30.9	0.370789	9.79913	10.2214
31	0.359375	9.80676	10.2252
31.1	0.366577	9.81287	10.229
31.2	0.347351	9.81238	10.2327
31.3	0.359543	9.81866	10.2364
31.4	0.351257	9.81067	10.24
31.5	0.351257	9.8183	10.2436
31.6	0.351563	9.82068	10.2472
31.7	0.339539	9.8324	10.2507
31.8	0.340012	9.83972	10.2543
31.9	0.351257	9.8382	10.2577
32	0.339844	9.83411	10.2612
32.1	0.339539	9.84174	10.2646
32.2	0.340012	9.84412	10.268
32.3	0.351257	9.84363	10.2713
32.4	0.332031	9.8421	10.2746
32.5	0.339539	9.84583	10.2779
32.6	0.339706	9.85193	10.2812
32.7	0.343445	9.84174	10.2844
32.8	0.332336	9.85382	10.2876
32.9	0.347046	9.85144	10.2908
33	0.332199	9.85974	10.2939
33.1	0.343445	9.86536	10.297
33.2	0.34375	9.87097	10.3001
33.3	0.351257	9.86737	10.3032
33.4	0.340012	9.86945	10.3062
33.5	0.351257	9.87317	10.3092
33.6	0.340012	9.85925	10.3122
33.7	0.350784	9.85974	10.3151
33.8	0.332031	9.87707	10.318
33.9	0.339539	9.87708	10.3209
34	0.339539	9.89099	10.3238
34.1	0.332199	9.87878	10.3266
34.2	0.339844	9.87726	10.3294
34.3	0.339539	9.88098	10.3322
34.4	0.340012	9.89471	10.335
34.5	0.343445	9.89661	10.3377
34.6	0.343445	9.89459	10.3404
34.7	0.331726	9.89661	10.3431
34.8	0.332031	9.89862	10.3458
34.9	0.327988	9.89661	10.3485
35	0.331726	9.90271	10.3511
35.1	0.332031	9.90631	10.3537
35.2	0.331726	9.90442	10.3563
35.3	0.324692	9.92224	10.3588
35.4	0.343613	9.92584	10.3614
35.5	0.335632	9.92767	10.3639
35.6	0.324219	9.93005	10.3664
35.7	0.332031	9.93567	10.3688
35.8	0.328293	9.93976	10.3713
35.9	0.32782	9.92957	10.3737
36	0.32782	9.93567	10.3761
36.1	0.32048	9.94177	10.3785
36.2	0.331726	9.94739	10.3809
36.3	0.331726	9.93939	10.3832
36.4	0.320313	9.93976	10.3856
36.5	0.328293	9.94958	10.3879
36.6	0.331253	9.9491	10.3902
36.7	0.320953	9.94958	10.3925
36.8	0.342972	9.96692	10.3947
36.9	0.320786	9.95911	10.397
37	0.339539	9.95911	10.3992
37.1	0.339539	9.96082	10.4014
37.2	0.332504	9.9613	10.4036
37.3	0.343918	9.98273	10.4057
37.4	0.354691	9.98035	10.4079
37.5	0.332031	9.98254	10.41
37.6	0.340012	9.98456	10.4121
37.7	0.351257	9.97473	10.4142
37.8	0.339844	9.97473	10.4163
37.9	0.339066	9.99054	10.4184
38	0.328293	9.99255	10.4205
38.1	0.339539	10.006	10.4225
38.2	0.32782	10.0177	10.4245
38.3	0.328293	10.0177	10.4265
38.4	0.331726	10.0218	10.4285
38.5	0.331726	10.0255	10.4305
38.6	0.320007	10.0333	10.4325
38.7	0.32048	10.0353	10.4344
38.8	0.331726	10.049	10.4363
38.9	0.324219	10.053	10.4383
39	0.331726	10.0507	10.4402
39.1	0.32048	10.0511	10.4421
39.2	0.331726	10.0685	10.4439
39.3	0.3125	10.0685	10.4458
39.4	0.308762	10.0687	10.4477
39.5	0.320007	10.0785	10.4495
39.6	0.308594	10.0917	10.4513
39.7	0.308762	10.0921	10.4531
39.8	0.320007	10.0958	10.4549
39.9	0.32048	10.0897	10.4567
40	0.320007	10.0902	10.4585
40.1	0.304688	10.1075	10.4603
40.2	0.312195	10.1036	10.462
40.3	0.312195	10.1057	10.4637
40.4	0.300781	10.1193	10.4655
40.5	0.308762	10.1193	10.4672
40.6	0.312195	10.1132	10.4689
40.7	0.300781	10.1194	10.4706
40.8	0.308289	10.1232	10.4723
40.9	0.297043	10.1271	10.4739
41	0.300949	10.1271	10.4756
41.1	0.300476	10.1271	10.4772
41.2	0.300781	10.1271	10.4789
41.3	0.297043	10.139	10.4805
41.4	0.300476	10.1386	10.4821
41.5	0.300781	10.1232	10.4837
41.6	0.296265	10.141	10.4853
41.7	0.28923	10.1483	10.4869
41.8	0.292664	10.139	10.4885
41.9	0.292969	10.1427	10.49
42	0.300949	10.1447	10.4916
42.1	0.300476	10.1583	10.4931
42.2	0.301254	10.1583	10.4947
42.3	0.304382	10.1702	10.4962
42.4	0.293137	10.1796	10.4977
42.5	0.304382	10.1801	10.4992
42.6	0.304688	10.1974	10.5007
42.7	0.300476	10.1994	10.5022
42.8	0.300949	10.2091	10.5037
42.9	0.300781	10.2132	10.5052
43	0.300476	10.2108	10.5066
43.1	0.300949	10.2052	10.5081
43.2	0.300476	10.2113	10.5095
43.3	0.292969	10.2128	10.511
43.4	0.300476	10.203	10.5124
43.5	0.289063	10.2015	10.5138
43.6	0.289703	10.1991	10.5152
43.7	0.304382	10.2052	10.5166
43.8	0.304688	10.2072	10.518
43.9	0.300476	10.1974	10.5194
44	0.301422	10.1974	10.5208
44.1	0.304688	10.2015	10.5222
44.2	0.312195	10.1991	10.5235
44.3	0.300476	10.2013	10.5249
44.4	0.301727	10.2013	10.5262
44.5	0.320007	10.2191	10.5276
44.6	0.312195	10.2206	10.5289
44.7	0.3125	10.223	10.5303
44.8	0.320007	10.2327	10.5316
44.9	0.308762	10.2303	10.5329
45	0.300781	10.2426	10.5342
45.1	0.308289	10.2405	10.5355
45.2	0.297043	10.2443	10.5368
45.3	0.308594	10.2519	10.5381
45.4	0.307983	10.2421	10.5394
45.5	0.300949	10.2365	10.5407
45.6	0.300781	10.2426	10.5419
45.7	0.300949	10.2421	10.5432
45.8	0.304382	10.2405	10.5445
45.9	0.293137	10.2285	10.5457
46	0.304688	10.2308	10.547
46.1	0.300949	10.2405	10.5482
46.2	0.304214	10.2443	10.5494
46.3	0.300476	10.2621	10.5507
46.4	0.300949	10.2738	10.5519
46.5	0.300476	10.2811	10.5531
46.6	0.292969	10.2679	10.5543
46.7	0.289703	10.2716	10.5555
46.8	0.3125	10.2699	10.5567
46.9	0.312195	10.2872	10.5579
47	0.300949	10.2913	10.5591
47.1	0.312668	10.291	10.5603
47.2	0.3125	10.2755	10.5615
47.3	0.312195	10.2816	10.5626
47.4	0.300781	10.2794	10.5638
47.5	0.300476	10.2794	10.565
47.6	0.28923	10.2774	10.5661
47.7	0.300781	10.2755	10.5673
47.8	0.300949	10.2638	10.5684
47.9	0.300476	10.2658	10.5696
48	0.293442	10.2755	10.5707
48.1	0.300476	10.2796	10.5719
48.2	0.28923	10.2816	10.573
48.3	0.292969	10.2733	10.5741
48.4	0.300949	10.2677	10.5752
48.5	0.300781	10.2816	10.5763
48.6	0.300949	10.2796	10.5775
48.7	0.300476	10.2833	10.5786
48.8	0.300476	10.2971	10.5797
48.9	0.293137	10.303	10.5808
49	0.292664	10.295	10.5819
49.1	0.293137	10.295	10.583
49.2	0.296875	10.3011	10.584
49.3	0.304382	10.3068	10.5851
49.4	0.293137	10.3068	10.5862
49.5	0.292496	10.3047	10.5873
49.6	0.269226	10.309	10.5884
49.7	0.269699	10.3263	10.5894
49.8	0.280945	10.3146	10.5905
49.9	0.28125	10.3146	10.5915
50	0.281418	10.3324	10.5926
50.1	0.292969	10.3421	10.5936
50.2	0.28923	10.3319	10.5947
50.3	0.300476	10.3402	10.5957
50.4	0.293442	10.3341	10.5968
50.5	0.300949	10.3341	10.5978
50.6	0.3125	10.3382	10.5989
50.7	0.308762	10.3378	10.5999
50.8	0.300476	10.3402	10.6009
50.9	0.300476	10.3499	10.6019
51	0.289063	10.3519	10.603
51.1	0.28923	10.3693	10.604
51.2	0.300949	10.3672	10.605
51.3	0.300476	10.3654	10.606
51.4	0.300781	10.3793	10.607
51.5	0.300949	10.3732	10.608
51.6	0.300781	10.3691	10.609
51.7	0.308762	10.3771	10.61
51.8	0.323914	10.3832	10.611
51.9	0.312973	10.4007	10.612
52	0.319534	10.3905	10.613
52.1	0.320313	10.4027	10.614
52.2	0.316574	10.3966	10.615
52.3	0.328293	10.3808	10.6159
52.4	0.332031	10.3929	10.6169
52.5	0.32782	10.3849	10.6179
52.6	0.328598	10.3788	10.6189
52.7	0.339233	10.3793	10.6198
52.8	0.331726	10.3849	10.6208
52.9	0.332199	10.389	10.6218
53	0.332031	10.412	10.6227
53.1	0.339539	10.4027	10.6237
53.2	0.331726	10.4161	10.6246
53.3	0.320313	10.4161	10.6256
53.4	0.328293	10.4161	10.6265
53.5	0.331726	10.4124	10.6275
53.6	0.331894	10.4161	10.6284
53.7	0.324219	10.4279	10.6294
53.8	0.32048	10.434	10.6303
53.9	0.324219	10.4357	10.6313
54	0.331726	10.4279	10.6322
54.1	0.32048	10.4218	10.6331
54.2	0.324219	10.434	10.6341
54.3	0.331726	10.4396	10.635
54.4	0.320007	10.4437	10.6359
54.5	0.32048	10.4435	10.6369
54.6	0.324219	10.4435	10.6378
54.7	0.332199	10.4593	10.6387
54.8	0.331726	10.463	10.6396
54.9	0.320313	10.463	10.6405
55	0.32048	10.4572	10.6414
55.1	0.331726	10.4669	10.6424
55.2	0.320313	10.471	10.6433
55.3	0.320175	10.4865	10.6442
55.4	0.332031	10.4926	10.6451
55.5	0.328293	10.4982	10.646
55.6	0.339539	10.4865	10.6469
55.7	0.332199	10.4865	10.6478
55.8	0.332031	10.4865	10.6487
55.9	0.331253	10.4982	10.6496
56	0.32048	10.506	10.6505
56.1	0.320313	10.5023	10.6514
56.2	0.316574	10.5019	10.6523
56.3	0.319534	10.4865	10.6532
56.4	0.300781	10.4865	10.6541
56.5	0.316574	10.4865	10.6549
56.6	0.320313	10.4982	10.6558
56.7	0.324387	10.4865	10.6567
56.8	0.327515	10.4865	10.6576
56.9	0.308762	10.4905	10.6585
57	0.320313	10.4865	10.6593
57.1	0.331726	10.4865	10.6602
57.2	0.320313	10.5004	10.6611
57.3	0.320007	10.4982	10.662
57.4	0.308762	10.4982	10.6628
57.5	0.320313	10.5023	10.6637
57.6	0.308762	10.5182	10.6646
57.7	0.320175	10.5294	10.6654
57.8	0.3125	10.5372	10.6663
57.9	0.312195	10.5274	10.6672
58	0.312973	10.5255	10.668
58.1	0.320007	10.5455	10.6689
58.2	0.3125	10.5568	10.6698
58.3	0.308289	10.5507	10.6706
58.4	0.32048	10.545	10.6715
58.5	0.309067	10.5511	10.6723
58.6	0.331726	10.549	10.6732
58.7	0.32048	10.553	10.674
58.8	0.324219	10.5568	10.6749
58.9	0.308762	10.5629	10.6757
59	0.332031	10.5685	10.6766
59.1	0.331894	10.5568	10.6774
59.2	0.335938	10.5568	10.6783
59.3	0.331726	10.5609	10.6791
59.4	0.324387	10.5646	10.68
59.5	0.332504	10.5724	10.6808
59.6	0.351257	10.5724	10.6817
59.7	0.339844	10.5724	10.6825
59.8	0.340012	10.5785	10.6833
59.9	0.339844	10.5702	10.6842
60	0.340012	10.5646	10.685
60.1	0.340317	10.5707	10.6858
60.2	0.35907	10.588	10.6867
60.3	0.340012	10.5763	10.6875
60.4	0.351563	10.5824	10.6883
60.5	0.340317	10.5921	10.6892
60.6	0.359543	10.5841	10.69
60.7	0.351257	10.5902	10.6908
60.8	0.340012	10.588	10.6917
60.9	0.34375	10.588	10.6925
61	0.362976	10.588	10.6933
61.1	0.35173	10.5804	10.6941
61.2	0.355469	10.5763	10.695
61.3	0.340012	10.5763	10.6958
61.4	0.332031	10.5941	10.6966
61.5	0.328293	10.588	10.6974
61.6	0.34375	10.5958	10.6982
61.7	0.339539	10.5941	10.6991
61.8	0.339844	10.5997	10.6999
61.9	0.339706	10.588	10.7007
62	0.332504	10.5921	10.7015
62.1	0.34375	10.6116	10.7023
62.2	0.340012	10.6154	10.7031
62.3	0.328125	10.6154	10.7039
62.4	0.328293	10.6154	10.7048
62.5	0.32782	10.6036	10.7056
62.6	0.320786	10.6097	10.7064
62.7	0.327988	10.6154	10.7072
62.8	0.324219	10.6271	10.708
62.9	0.32048	10.6154	10.7088
63	0.324219	10.6215	10.7096
63.1	0.32048	10.6193	10.7104
63.2	0.331726	10.6193	10.7112
63.3	0.320313	10.6193	10.712
63.4	0.32048	10.6193	10.7128
63.5	0.312973	10.6234	10.7136
63.6	0.323914	10.6271	10.7144
63.7	0.312195	10.6271	10.7152
63.8	0.304688	10.6154	10.716
63.9	0.300949	10.6154	10.7168
64	0.3125	10.6154	10.7176
64.1	0.300949	10.6154	10.7184
64.2	0.300781	10.6215	10.7192
64.3	0.300644	10.621	10.72
64.4	0.293274	10.6215	10.7208
64.5	0.300949	10.6388	10.7216
64.6	0.312363	10.6388	10.7224
64.7	0.304688	10.6271	10.7232
64.8	0.304855	10.6271	10.724
64.9	0.304688	10.6271	10.7248
65	0.300949	10.6312	10.7256
65.1	0.304688	10.6349	10.7264
65.2	0.300949	10.641	10.7272
65.3	0.293137	10.6466	10.7279
65.4	0.292664	10.6466	10.7287
65.5	0.292969	10.6466	10.7295
65.6	0.293137	10.6449	10.7303
65.7	0.292969	10.6444	10.7311
65.8	0.292664	10.6429	10.7319
65.9	0.281418	10.6544	10.7327
66	0.280777	10.6386	10.7334
66.1	0.265793	10.6527	10.7342
66.2	0.269531	10.6583	10.735
66.3	0.25798	10.6583	10.7358
66.4	0.261887	10.6602	10.7366
66.5	0.280945	10.6661	10.7374
66.6	0.269226	10.6661	10.7381
66.7	0.242355	10.6779	10.7389
66.8	0.242188	10.674	10.7397
66.9	0.249695	10.6801	10.7405
67	0.241882	10.6974	10.7413
67.1	0.242188	10.6857	10.742
67.2	0.238449	10.6816	10.7428
67.3	0.242188	10.6896	10.7436
67.4	0.250168	10.6896	10.7444
67.5	0.249863	10.7015	10.7452
67.6	0.245789	10.7169	10.7459
67.7	0.234375	10.7052	10.7467
67.8	0.242355	10.7052	10.7475
67.9	0.246094	10.7169	10.7483
68	0.241882	10.721	10.749
68.1	0.230637	10.7247	10.7498
68.2	0.241714	10.7247	10.7506
68.3	0.230637	10.7364	10.7513
68.4	0.242355	10.7443	10.7521
68.5	0.234375	10.7443	10.7529
68.6	0.250168	10.7463	10.7537
68.7	0.25	10.7482	10.7544
68.8	0.25798	10.7482	10.7552
68.9	0.261414	10.764	10.756
69	0.250473	10.7677	10.7567
69.1	0.260941	10.7677	10.7575
69.2	0.25	10.7755	10.7583
69.3	0.238449	10.7816	10.759
69.4	0.24939	10.7872	10.7598
69.5	0.222824	10.7872	10.7606
69.6	0.234375	10.7913	10.7613
69.7	0.230164	10.795	10.7621
69.8	0.222824	10.795	10.7629
69.9	0.222656	10.7811	10.7636
70	0.230637	10.7877	10.7644
70.1	0.23407	10.799	10.7652
70.2	0.222656	10.799	10.7659
70.3	0.218918	10.8109	10.7667
70.4	0.230469	10.8146	10.7675
70.5	0.230637	10.8207	10.7682
70.6	0.229691	10.8263	10.769
70.7	0.211105	10.8202	10.7697
70.8	0.223129	10.813	10.7705
70.9	0.230637	10.8341	10.7713
71	0.242188	10.8341	10.772
71.1	0.230164	10.8402	10.7728
71.2	0.218445	10.8397	10.7735
71.3	0.230942	10.8224	10.7743
71.4	0.230164	10.8402	10.7751
71.5	0.230637	10.8397	10.7758
71.6	0.230164	10.8341	10.7766
71.7	0.230637	10.8458	10.7773
71.8	0.230469	10.838	10.7781
71.9	0.230164	10.8519	10.7789
72	0.242355	10.8575	10.7796
72.1	0.242188	10.8514	10.7804
72.2	0.242355	10.8458	10.7811
72.3	0.242188	10.8519	10.7819
72.4	0.25798	10.8654	10.7826
72.5	0.249695	10.8694	10.7834
72.6	0.242661	10.8732	10.7841
72.7	0.254074	10.8615	10.7849
72.8	0.253906	10.8732	10.7857
72.9	0.249695	10.8732	10.7864
73	0.250168	10.8715	10.7872
73.1	0.261719	10.8771	10.7879
73.2	0.25798	10.8771	10.7887
73.3	0.261719	10.8849	10.7894
73.4	0.25798	10.891	10.7902
73.5	0.254074	10.8966	10.7909
73.6	0.261719	10.8966	10.7917
73.7	0.269226	10.8966	10.7924
73.8	0.250168	10.8966	10.7932
73.9	0.261719	10.8849	10.7939
74	0.260941	10.8788	10.7947
74.1	0.238449	10.889	10.7954
74.2	0.250473	10.8927	10.7962
74.3	0.261887	10.8988	10.7969
74.4	0.261414	10.9044	10.7977
74.5	0.253906	10.8927	10.7984
74.6	0.249695	10.8927	10.7992
74.7	0.242828	10.8927	10.7999
74.8	0.253906	10.889	10.8007
74.9	0.261414	10.9005	10.8014
75	0.25	10.9005	10.8022
75.1	0.25798	10.9122	10.8029
75.2	0.269226	10.9005	10.8037
75.3	0.258286	10.9066	10.8044
75.4	0.269226	10.9161	10.8052
75.5	0.270004	10.912	10.8059
75.6	0.28064	10.9083	10.8066
75.7	0.262192	10.9083	10.8074
75.8	0.273132	10.9083	10.8081
75.9	0.261414	10.9022	10.8089
76	0.273438	10.9027	10.8096
76.1	0.270004	10.8966	10.8104
76.2	0.280945	10.9003	10.8111
76.3	0.277039	10.8966	10.8119
76.4	0.269699	10.9083	10.8126
76.5	0.269531	10.9124	10.8134
76.6	0.269699	10.9161	10.8141
76.7	0.269226	10.9083	10.8148
76.8	0.280945	10.9022	10.8156
76.9	0.270004	10.9083	10.8163
77	0.288757	10.9083	10.8171
77.1	0.276733	10.8966	10.8178
77.2	0.262192	10.8925	10.8186
77.3	0.269226	10.9068	10.8193
77.4	0.28125	10.9042	10.82
77.5	0.280945	10.9005	10.8208
77.6	0.277206	10.8929	10.8215
77.7	0.273438	10.8966	10.8223
77.8	0.280945	10.8905	10.823
77.9	0.269531	10.8849	10.8237
78	0.269699	10.891	10.8245
78.1	0.281418	10.8849	10.8252
78.2	0.280945	10.8849	10.826
78.3	0.280945	10.8849	10.8267
78.4	0.269531	10.8949	10.8274
78.5	0.288757	10.9005	10.8282
78.6	0.281723	10.9005	10.8289
78.7	0.288452	10.9005	10.8297
78.8	0.273911	10.9124	10.8304
78.9	0.293137	10.9059	10.8311
79	0.304214	10.889	10.8319
79.1	0.288925	10.8988	10.8326
79.2	0.292969	10.9044	10.8334
79.3	0.281418	10.9044	10.8341
79.4	0.292969	10.9022	10.8348
79.5	0.300476	10.9007	10.8356
79.6	0.293137	10.9044	10.8363
79.7	0.292664	10.9044	10.837
79.8	0.288757	10.9003	10.8378
79.9	0.289063	10.891	10.8385
80	0.28923	10.8966	10.8392
80.1	0.288757	10.8966	10.84
80.2	0.292664	10.8966	10.8407
80.3	0.28125	10.9044	10.8415
80.4	0.280945	10.9105	10.8422
80.5	0.269226	10.9161	10.8429
80.6	0.269699	10.9083	10.8437
80.7	0.273132	10.9083	10.8444
80.8	0.261887	10.9083	10.8451
80.9	0.269531	10.9139	10.8459
81	0.269699	10.8966	10.8466
81.1	0.280472	10.8966	10.8473
81.2	0.250473	10.8966	10.8481
81.3	0.268921	10.9027	10.8488
81.4	0.250473	10.9083	10.8495
81.5	0.261414	10.9083	10.8503
81.6	0.250168	10.9124	10.851
81.7	0.261719	10.9178	10.8517
81.8	0.273132	10.9122	10.8525
81.9	0.261719	10.9122	10.8532
82	0.269699	10.9183	10.8539
82.1	0.269226	10.924	10.8547
82.2	0.261887	10.9357	10.8554
82.3	0.261414	10.9357	10.8561
82.4	0.261887	10.9357	10.8569
82.5	0.265152	10.9357	10.8576
82.6	0.258453	10.9357	10.8583
82.7	0.265625	10.9199	10.8591
82.8	0.272659	10.9161	10.8598
82.9	0.250168	10.9279	10.8605
83	0.261719	10.9258	10.8613
83.1	0.25798	10.924	10.862
83.2	0.261414	10.924	10.8627
83.3	0.250473	10.9379	10.8634
83.4	0.261414	10.9552	10.8642
83.5	0.249695	10.9435	10.8649
83.6	0.242188	10.9476	10.8656
83.7	0.24939	10.9589	10.8664
83.8	0.230637	10.9552	10.8671
83.9	0.234375	10.9552	10.8678
84	0.230637	10.9535	10.8686
84.1	0.230469	10.953	10.8693
84.2	0.230164	10.9474	10.87
84.3	0.230469	10.9552	10.8707
84.4	0.218918	10.9491	10.8715
84.5	0.229858	10.9496	10.8722
84.6	0.211105	10.9552	10.8729
84.7	0.222656	10.9552	10.8737
84.8	0.222824	10.9435	10.8744
84.9	0.222656	10.9552	10.8751
85	0.230637	10.9552	10.8758
85.1	0.23407	10.9552	10.8766
85.2	0.222183	10.9474	10.8773
85.3	0.22673	10.9535	10.878
85.4	0.22673	10.953	10.8788
85.5	0.237976	10.9474	10.8795
85.6	0.230469	10.9593	10.8802
85.7	0.22673	10.963	10.8809
85.8	0.230469	10.9589	10.8817
85.9	0.238449	10.9552	10.8824
86	0.237976	10.9496	10.8831
86.1	0.238281	10.9491	10.8838
86.2	0.22673	10.9435	10.8846
86.3	0.238281	10.9435	10.8853
86.4	0.234238	10.9435	10.886
86.5	0.230637	10.9476	10.8867
86.6	0.242188	10.9435	10.8875
86.7	0.230164	10.9613	10.8882
86.8	0.242661	10.9669	10.8889
86.9	0.249695	10.9628	10.8896
87	0.242355	10.9693	10.8904
87.1	0.241882	10.9684	10.8911
87.2	0.234375	10.9652	10.8918
87.3	0.241882	10.9764	10.8925
87.4	0.230469	10.9591	10.8933
87.5	0.22673	10.9632	10.894
87.6	0.230637	10.9669	10.8947
87.7	0.230164	10.9747	10.8954
87.8	0.222351	10.9669	10.8962
87.9	0.222824	10.973	10.8969
88	0.222656	10.9786	10.8976
88.1	0.222824	10.9827	10.8983
88.2	0.222183	10.9865	10.8991
88.3	0.222824	10.9864	10.8998
88.4	0.222351	10.9747	10.9005
88.5	0.211411	10.9747	10.9012
88.6	0.230164	10.9747	10.902
88.7	0.223129	10.9788	10.9027
88.8	0.221878	10.9886	10.9034
88.9	0.211105	10.9943	10.9041
89	0.210632	10.9825	10.9048
89.1	0.210938	10.9943	10.9056
89.2	0.218918	10.9943	10.9063
89.3	0.218445	10.9905	10.907
89.4	0.218918	10.9902	10.9077
89.5	0.218445	10.9865	10.9085
89.6	0.211105	10.9926	10.9092
89.7	0.210938	10.9865	10.9099
89.8	0.211105	10.9865	10.9106
89.9	0.234375	10.9926	10.9113
90	0.230164	10.9982	10.9121
90.1	0.222824	11.0101	10.9128
90.2	0.230469	11.0138	10.9135
90.3	0.237976	11.0121	10.9142
90.4	0.21875	11.0177	10.915
90.5	0.22673	11.0177	10.9157
90.6	0.22673	11.0218	10.9164
90.7	0.230164	11.0311	10.9171
90.8	0.230637	11.0255	10.9178
90.9	0.230164	11.0255	10.9186
91	0.242188	11.0158	10.9193
91.1	0.242355	11.0177	10.92
91.2	0.242188	11.0177	10.9207
91.3	0.250168	11.0296	10.9214
91.4	0.253128	11.0333	10.9222
91.5	0.230637	11.0333	10.9229
91.6	0.242188	11.0333	10.9236
91.7	0.250168	11.0333	10.9243
91.8	0.25	11.045	10.925
91.9	0.257202	11.0511	10.9257
92	0.238449	11.053	10.9265
92.1	0.242661	11.0568	10.9272
92.2	0.261414	11.0646	10.9279
92.3	0.253906	11.0687	10.9286
92.4	0.261414	11.0607	10.9293
92.5	0.250168	11.0724	10.9301
92.6	0.253601	11.0683	10.9308
92.7	0.254074	11.0529	10.9315
92.8	0.265152	11.0646	10.9322
92.9	0.257507	11.0707	10.9329
93	0.249695	11.0763	10.9336
93.1	0.238281	11.0763	10.9344
93.2	0.257675	11.0685	10.9351
93.3	0.261719	11.0746	10.9358
93.4	0.25798	11.0802	10.9365
93.5	0.269226	11.0919	10.9372
93.6	0.250473	11.0919	10.9379
93.7	0.268753	11.0919	10.9387
93.8	0.257675	11.096	10.9394
93.9	0.265625	11.088	10.9401
94	0.261887	11.0819	10.9408
94.1	0.261246	11.0841	10.9415
94.2	0.25798	11.0724	10.9422
94.3	0.269699	11.0724	10.943
94.4	0.28125	11.0724	10.9437
94.5	0.269226	11.0724	10.9444
94.6	0.269394	11.0707	10.9451
94.7	0.273438	11.0763	10.9458
94.8	0.280945	11.088	10.9465
94.9	0.273438	11.088	10.9473
95	0.277512	11.088	10.948
95.1	0.280945	11.088	10.9487
95.2	0.28125	11.0958	10.9494
95.3	0.277039	11.0958	10.9501
95.4	0.288925	11.0958	10.9508
95.5	0.280777	11.1019	10.9515
95.6	0.269226	11.1075	10.9523
95.7	0.281418	11.1014	10.953
95.8	0.28125	11.1075	10.9537
95.9	0.28064	11.1075	10.9544
96	0.261887	11.0958	10.9551
96.1	0.265625	11.0917	10.9558
96.2	0.261414	11.0921	10.9565
96.3	0.261719	11.0999	10.9573
96.4	0.25798	11.1115	10.958
96.5	0.269226	11.1074	10.9587
96.6	0.25798	11.1019	10.9594
96.7	0.261719	11.1234	10.9601
96.8	0.281113	11.1154	10.9608
96.9	0.272964	11.1113	10.9615
97	0.261887	11.1193	10.9623
97.1	0.261414	11.1193	10.963
97.2	0.261414	11.1075	10.9637
97.3	0.261887	11.1075	10.9644
97.4	0.261887	11.1075	10.9651
97.5	0.272964	11.0997	10.9658
97.6	0.270004	11.1038	10.9665
97.7	0.280945	11.1075	10.9672
97.8	0.269699	11.1036	10.968
97.9	0.280472	11.1097	10.9687
98	0.269531	11.1154	10.9694
98.1	0.277206	11.1194	10.9701
98.2	0.28125	11.1232	10.9708
98.3	0.281418	11.1115	10.9715
98.4	0.292664	11.1053	10.9722
98.5	0.281418	11.1176	10.9729
98.6	0.292496	11.1154	10.9737
98.7	0.28923	11.1215	10.9744
98.8	0.289063	11.1251	10.9751
98.9	0.285324	11.1232	10.9758
99	0.288757	11.1232	10.9765
99.1	0.288757	11.1232	10.9772
99.2	0.281418	11.1074	10.9779
99.3	0.292969	11.1097	10.9786
99.4	0.28923	11.1388	10.9793
99.5	0.293442	11.1271	10.9801
99.6	0.300476	11.1271	10.9808
99.7	0.300949	11.1271	10.9815
99.8	0.300308	11.1349	10.9822
99.9	0.28923	11.139	10.9829
100	0.288757	11.1427	10.9836
100.1	0.289536	11.1427	10.9843
100.2	0.300171	11.1488	10.985
100.3	0.281723	11.1661	10.9857
100.4	0.300003	11.16	10.9864
100.5	0.281418	11.1466	10.9872
100.6	0.292969	11.1527	10.9879
100.7	0.300949	11.16	10.9886
100.8	0.300171	11.1564	10.9893
100.9	0.293442	11.1583	10.99
101	0.300476	11.1583	10.9907
101.1	0.292664	11.1624	10.9914
101.2	0.304382	11.1544	10.9921
101.3	0.292969	11.1483	10.9928
101.4	0.292664	11.1488	10.9935
101.5	0.292664	11.1483	10.9942
101.6	0.281418	11.1488	10.9949
101.7	0.300308	11.1605	10.9957
101.8	0.277039	11.16	10.9964
101.9	0.277512	11.1722	10.9971
102	0.289063	11.1819	10.9978
102.1	0.288757	11.1796	10.9985
102.2	0.288452	11.174	10.9992
102.3	0.281418	11.174	10.9999
102.4	0.292664	11.174	11.0006
102.5	0.292496	11.174	11.0013
102.6	0.277512	11.174	11.002
102.7	0.280945	11.174	11.0027
102.8	0.269226	11.174	11.0034
102.9	0.269531	11.1699	11.0041
103	0.268921	11.178	11.0049
103.1	0.261887	11.1818	11.0056
103.2	0.261414	11.1935	11.0063
103.3	0.261887	11.1894	11.007
103.4	0.265625	11.2035	11.0077
103.5	0.261414	11.2091	11.0084
103.6	0.261414	11.2091	11.0091
103.7	0.261719	11.2091	11.0098
103.8	0.257507	11.203	11.0105
103.9	0.249695	11.1974	11.0112
104	0.250168	11.1913	11.0119
104.1	0.261414	11.1877	11.0126
104.2	0.257507	11.1974	11.0133
104.3	0.250168	11.2013	11.014
104.4	0.260941	11.2091	11.0147
104.5	0.249695	11.203	11.0154
104.6	0.238449	11.1974	11.0161
104.7	0.241714	11.1974	11.0169
104.8	0.237976	11.1974	11.0176
104.9	0.22673	11.1954	11.0183
105	0.237976	11.1935	11.019
105.1	0.241882	11.2013	11.0197
105.2	0.242355	11.1996	11.0204
105.3	0.241882	11.2011	11.0211
105.4	0.241882	11.1974	11.0218
105.5	0.241409	11.1974	11.0225
105.6	0.222656	11.2091	11.0232
105.7	0.230164	11.2132	11.0239
105.8	0.226425	11.2186	11.0246
105.9	0.230469	11.2191	11.0253
106	0.230164	11.2247	11.026
106.1	0.230637	11.213	11.0267
106.2	0.230164	11.213	11.0274
106.3	0.230469	11.2089	11.0281
106.4	0.241882	11.2052	11.0288
106.5	0.230637	11.2052	11.0295
106.6	0.242188	11.2052	11.0302
106.7	0.24205	11.2052	11.0309
106.8	0.241882	11.2052	11.0316
106.9	0.242188	11.2052	11.0323
107	0.237503	11.2052	11.033
107.1	0.218918	11.2093	11.0337
107.2	0.230164	11.213	11.0345
107.3	0.21875	11.223	11.0352
107.4	0.218918	11.2286	11.0359
107.5	0.230637	11.2225	11.0366
107.6	0.230469	11.213	11.0373
107.7	0.230164	11.213	11.038
107.8	0.211105	11.2191	11.0387
107.9	0.230164	11.2247	11.0394
108	0.230164	11.2247	11.0401
108.1	0.218918	11.2206	11.0408
108.2	0.222351	11.2132	11.0415
108.3	0.210938	11.2169	11.0422
108.4	0.218445	11.2169	11.0429
108.5	0.210632	11.2169	11.0436
108.6	0.199387	11.2169	11.0443
108.7	0.210938	11.2169	11.045
108.8	0.211105	11.2052	11.0457
108.9	0.222351	11.2171	11.0464
109	0.222183	11.2208	11.0471
109.1	0.218918	11.2147	11.0478
109.2	0.222351	11.2208	11.0485
109.3	0.222656	11.2191	11.0492
109.4	0.218918	11.2247	11.0499
109.5	0.230164	11.2247	11.0506
109.6	0.218445	11.2324	11.0513
109.7	0.210632	11.2347	11.052
109.8	0.207199	11.2404	11.0527
109.9	0.210632	11.2327	11.0534
110	0.211105	11.2364	11.0541
110.1	0.222656	11.2365	11.0548
110.2	0.218445	11.2443	11.0555
110.3	0.222351	11.2443	11.0562
110.4	0.222656	11.2382	11.0569
110.5	0.218445	11.2448	11.0576
110.6	0.218918	11.256	11.0583
110.7	0.230469	11.2616	11.059
110.8	0.230637	11.2523	11.0597
110.9	0.238281	11.2638	11.0604
111	0.237671	11.2638	11.0611
111.1	0.218918	11.2597	11.0618
111.2	0.230637	11.256	11.0625
111.3	0.242188	11.256	11.0632
111.4	0.249695	11.256	11.0639
111.5	0.237976	11.256	11.0646
111.6	0.230469	11.2621	11.0653
111.7	0.237976	11.2677	11.066
111.8	0.22673	11.2677	11.0667
111.9	0.237976	11.2616	11.0674
112	0.25	11.256	11.0681
112.1	0.249695	11.2601	11.0688
112.2	0.238449	11.2699	11.0695
112.3	0.249863	11.2755	11.0702
112.4	0.254211	11.2755	11.0709
112.5	0.257507	11.2792	11.0716
112.6	0.257675	11.2837	11.0723
112.7	0.253906	11.3029	11.0729
112.8	0.261414	11.3029	11.0736
112.9	0.250168	11.309	11.0743
113	0.261414	11.3105	11.075
113.1	0.265152	11.3007	11.0757
113.2	0.261887	11.295	11.0764
113.3	0.273132	11.295	11.0771
113.4	0.269531	11.295	11.0778
113.5	0.277512	11.3029	11.0785
113.6	0.280945	11.3049	11.0792
113.7	0.281418	11.3068	11.0799
113.8	0.292664	11.299	11.0806
113.9	0.285156	11.3068	11.0813
114	0.300644	11.3087	11.082
114.1	0.292664	11.3129	11.0827
114.2	0.292496	11.3124	11.0834
114.3	0.288757	11.3185	11.0841
114.4	0.269699	11.3185	11.0848
114.5	0.280945	11.3324	11.0855
114.6	0.28125	11.338	11.0862
114.7	0.277039	11.3319	11.0869
114.8	0.269226	11.3263	11.0876
114.9	0.269226	11.3304	11.0883
115	0.257507	11.33	11.089
115.1	0.25798	11.3263	11.0897
115.2	0.269699	11.3263	11.0904
115.3	0.284683	11.3441	11.091
115.4	0.269226	11.338	11.0917
115.5	0.269699	11.338	11.0924
115.6	0.272827	11.3499	11.0931
115.7	0.265625	11.3475	11.0938
115.8	0.261414	11.3419	11.0945
115.9	0.261887	11.3495	11.0952
116	0.261414	11.3441	11.0959
116.1	0.253906	11.3497	11.0966
116.2	0.261414	11.3497	11.0973
116.3	0.249695	11.3575	11.098
116.4	0.257507	11.3538	11.0987
116.5	0.250168	11.3654	11.0994
116.6	0.261719	11.3514	11.1001
116.7	0.269226	11.3458	11.1008
116.8	0.25798	11.3519	11.1015
116.9	0.269226	11.3715	11.1022
117	0.261414	11.3771	11.1028
117.1	0.261414	11.3771	11.1035
117.2	0.250168	11.371	11.1042
117.3	0.261414	11.3654	11.1049
117.4	0.261246	11.3654	11.1056
117.5	0.246735	11.3732	11.1063
117.6	0.260941	11.3771	11.107
117.7	0.250168	11.3832	11.1077
117.8	0.261246	11.3771	11.1084
117.9	0.245789	11.3771	11.1091
118	0.230637	11.3888	11.1098
118.1	0.249695	11.4007	11.1105
118.2	0.237976	11.4044	11.1112
118.3	0.238449	11.3966	11.1118
118.4	0.261414	11.4103	11.1125
118.5	0.253906	11.4279	11.1132
118.6	0.260941	11.4163	11.1139
118.7	0.238449	11.4083	11.1146
118.8	0.24939	11.4161	11.1153
118.9	0.234375	11.4202	11.116
119	0.230164	11.4044	11.1167
119.1	0.230637	11.4318	11.1174
119.2	0.241882	11.4021	11.1181
119.3	0.230469	11.3535	11.1188
119.4	0.238449	11.3816	11.1195
119.5	0.241409	11.4319	11.1201
119.6	0.230164	11.3593	11.1208
119.7	0.230469	11.3877	11.1215
119.8	0.22673	11.4028	11.1222
119.9	0.237976	11.3986	11.1229
120	0.230164	10.996	11.1236
120.1	0.230637	10.2246	11.1243
120.2	0.230164	9.88519	11.5554
120.3	0.230164	10.4359	11.4575
120.4	0.237976	11.0579	11.3605
120.5	0.230637	10.9608	11.2645
120.6	0.242188	10.76	11.1693
120.7	0.249695	10.5186	11.075
120.8	0.249695	10.3272	10.9817
120.9	0.249695	10.1757	10.8892
121	0.249695	10.0313	10.7976
121.1	0.242188	9.85364	10.7068
121.2	0.249695	9.69147	10.6169
121.3	0.238449	9.5951	10.5279
121.4	0.249695	9.45142	10.4396
121.5	0.24939	9.36304	10.3522
121.6	0.234543	9.22021	10.2657
121.7	0.245789	9.11456	10.1799
121.8	0.245789	9.00525	10.095
121.9	0.234375	8.91766	10.0108
122	0.241409	8.82409	9.92749
122.1	0.222351	8.74579	9.84492
122.2	0.222824	8.66534	9.76312
122.3	0.222351	8.58111	9.68211
122.4	0.230469	8.521	9.60185
122.5	0.230164	8.43487	9.52235
122.6	0.230164	8.35266	9.44359
122.7	0.21814	8.30713	9.36557
122.8	0.211105	8.23242	9.2883
122.9	0.222351	8.16083	9.21175
123	0.210464	8.06787	9.13592
123.1	0.198914	7.99176	9.0608
123.2	0.199387	7.8938	8.98639
123.3	0.210632	7.81768	8.91269
123.4	0.199219	7.72223	8.83966
123.5	0.206726	7.62817	8.76734
123.6	0.199387	7.54816	8.69569
123.7	0.210159	7.48413	8.62471
123.8	0.187195	7.39581	8.55441
123.9	0.198914	7.29614	8.48477
124	0.199387	7.20288	8.41578
124.1	0.218445	7.14209	8.34744
124.2	0.210938	7.05035	8.27974
124.3	0.206421	6.99206	8.21269
124.4	0.198914	6.91943	8.14625
124.5	0.198914	6.82159	8.08046
124.6	0.191574	6.76129	8.01527
124.7	0.191101	6.70068	7.95069
124.8	0.191406	6.60925	7.88674
124.9	0.198441	6.55035	7.82337
125	0.175476	6.47021	7.76061
125.1	0.168137	6.41772	7.69843
125.2	0.179382	6.37878	7.63684
125.3	0.179077	6.32593	7.57583
125.4	0.160156	6.28503	7.51539
125.5	0.167358	6.22626	7.45553
125.6	0.159851	6.18347	7.39622
125.7	0.160156	6.14221	7.33747
125.8	0.159851	6.0683	7.27929
125.9	0.159851	6.01532	7.22164
126	0.17157	5.95447	7.16454
126.1	0.159851	5.90424	7.10797
126.2	0.159851	5.85706	7.05193
126.3	0.152039	5.78485	6.99642
126.4	0.152039	5.73798	6.94144
126.5	0.152039	5.66943	6.88697
126.6	0.140625	5.60516	6.83301
126.7	0.156418	5.5661	6.77956
126.8	0.167664	5.5191	6.72662
126.9	0.159851	5.47864	6.67417
127	0.159851	5.43908	6.62222
127.1	0.160797	5.38489	6.57075
127.2	0.163284	5.35693	6.51976
127.3	0.163284	5.30035	6.46926
127.4	0.128601	5.25226	6.41923
127.5	0.128601	5.22522	6.36968
127.6	0.129074	5.22083	6.32059
127.7	0.152039	5.17346	6.27195
127.8	0.14032	5.12067	6.22378
127.9	0.140625	5.09534	6.17606
128	0.179382	5.04468	6.12879
128.1	0.191574	4.99988	6.08196
128.2	0.209854	4.97473	6.03557
128.3	0.228439	4.94738	5.98963
128.4	0.243439	4.92224	5.94411
128.5	0.312195	4.92175	5.89902
128.6	0.205322	4.85852	5.85435
128.7	-0.39624*	4.81537	5.8101
128.8	-0.303589*	4.88165	5.76628
128.9	-3.93608*	4.87769	5.72286
129	-2.76671*	4.73688	5.67985
129.1	-1.7025*	4.68768	5.63724
129.2	-1.03812*	4.55035	5.59503
129.3	-0.678741*	4.51319	5.55323
129.4	-0.679367*	4.58197	5.51181
129.5	-0.59375*	4.52258	5.47078
129.6	-0.508896	4.54285	5.43014
129.7	-0.450302	4.51257	5.38988
129.8	-0.519058	4.53582	5.35001
129.9	-0.4953	4.50928	5.3105
130	-0.419205	4.46454	5.27136
130.1	0.171112	4.43335	5.23259
130.2	0.024231	4.40442	5.19418
130.3	0.479218	4.38081	5.15615
130.4	0.576874	4.35144	5.11846
130.5	0.419846	4.32397	5.08113
130.6	0.185318	4.32629	5.04415
130.7	0.079071	4.30273	5.00751
130.8	-0.147964	4.27735	4.97123
130.9	-0.0412445	4.2597	4.93528
131	0.0787659	4.24988	4.89967
131.1	0.102341	4.23645	4.8644
131.2	0.129379	4.20288	4.82945
131.3	0.159073	4.17958	4.79484
131.4	0.17157	4.17596	4.76055
131.5	0.179688	4.13831	4.72658
131.6	0.219849	4.10931	4.69293
131.7	0.249222	4.0918	4.65959
131.8	0.248444	4.07026	4.62658
131.9	0.23938	4.05267	4.59387
132	0.205627	4.04736	4.56146
132.1	0.177353	4.01453	4.52936
132.2	0.158295	3.94055	4.49756
132.3	0.12001	3.93657	4.46607
132.4	0.12001	3.96051	4.43486
132.5	0.112198	4.00269	4.40395
132.6	0.093277	3.92273	4.37333
132.7	0.0775146	3.78113	4.343
132.8	0.0817261	3.7356	4.31296
132.9	0.0692291	3.79858	4.28319
133	0.0500031	3.82788	4.2537
133.1	0.0614166	3.79443	4.22449
133.2	0.0501709	3.73975	4.19555
133.3	0.0421906	3.73318	4.16689
133.4	0.0304718	3.73035	4.1385
133.5	0.0457916	3.72302	4.11037
133.6	0.0267334	3.71484	4.0825
133.7	0.0184479	3.68695	4.0549
133.8	0.0223541	3.63033	4.02756
133.9	0.0111084	3.57721	4.00047
134	0.010788	3.54047	3.97364
134.1	0.00720215	3.5097	3.94705
134.2	0.0184479	3.50397	3.92072
134.3	-0.000305176	3.50647	3.89464
134.4	0.0109406	3.5083	3.8688
134.5	-0.00108337	3.52179	3.8432
134.6	-0.00108337	3.51422	3.81784
134.7	-0.0201416	3.53723	3.79272
134.8	-0.00889587	3.52942	3.76784
134.9	-0.015625	3.5177	3.74319
135	-0.0085907	3.52173	3.71877
135.1	-0.000610352	3.50598	3.69457
135.2	-0.000778198	3.50195	3.67061
135.3	-0.000610352	3.47431	3.64687
135.4	-0.0085907	3.45129	3.62336
135.5	-0.00811768	3.45563	3.60006
135.6	-0.000305176	3.46472	3.57698
135.7	-0.00108337	3.44751	3.55412
135.8	-0.0124969	3.45117	3.53147
135.9	-0.0245209	3.43939	3.50904
136	-0.0201416	3.43799	3.48681
136.1	-0.0203094	3.42175	3.46479
136.2	-0.0198364	3.42395	3.44298
136.3	-0.0201416	3.41211	3.42138
136.4	-0.0210876	3.40625	3.39998
136.5	-0.0388947	3.39862	3.37878
136.6	-0.0281219	3.39661	3.35777
136.7	-0.0279541	3.37708	3.33696
136.8	-0.0359344	3.3811	3.31636
136.9	-0.0410919	3.3869	3.29593
137	-0.0823364	3.37897	3.27571
137.1	-0.0826416	3.36133	3.25567
137.2	-0.0828094	3.34985	3.23581
137.3	-0.0959167	3.33978	3.21616
137.4	-0.142654	3.32617	3.19667
137.5	-0.168427	3.31458	3.17737
137.6	-0.359985	3.30676	3.15826
137.7	-0.371399	3.29663	3.13932
137.8	-0.658905	3.26783	3.12056
137.9	-1.08046	3.27148	3.10197
138	-0.84436	3.25189	3.08356
138.1	-0.751556	3.23267	3.06532
138.2	-0.766708	3.2226	3.04725
138.3	-0.684372	3.2013	3.02936
138.4	-0.498428	3.21124	3.01162
138.5	-0.549515	3.20911	2.99406
138.6	-0.595779	3.19171	2.97666
138.7	-0.540771	3.18756	2.95942
138.8	-0.466705	3.16993	2.94234
138.9	-0.110626	3.15039	2.92543
139	-0.134201	3.13678	2.90867
139.1	-0.147171	3.12909	2.89206
139.2	0.174225	3.11334	2.87561
139.3	0.242188	3.10523	2.85933
139.4	0.156723	3.07629	2.84318
139.5	0.176575	3.06458	2.82719
139.6	0.107971	3.06055	2.81135
139.7	0.0820313	3.05298	2.79566
139.8	0.0981293	3.03724	2.78012
139.9	0.0143738	3.02753	2.76472
140	-0.189514	3.0213	2.74946
140.1	-0.21936	3.00812	2.73434
140.2	-0.21936	3.0177	2.71937
140.3	-0.226563	2.99427	2.70454
140.4	-0.21936	2.98859	2.68985
140.5	-0.207504	2.99817	2.67529
140.6	-0.21936	2.98645	2.66087
140.7	-0.227341	2.98645	2.64658
140.8	-0.251404	2.98035	2.63243
140.9	-0.567169	2.96301	2.61841
141	-0.809525*	2.96692	2.60452
141.1	-1.79608*	2.95721	2.59076
141.2	-0.552032*	2.94537	2.57713
141.3	-0.276871*	2.95111	2.56363
141.4	0.140625	2.94739	2.55025
141.5	0.421097	2.92963	2.537
141.6	0.405624	2.92786	2.52387
141.7	0.392517	2.91614	2.51086
141.8	0.266098	2.91223	2.49798
141.9	0.188599	2.90442	2.48522
142	0.137497	2.90039	2.47257
142.1	0.0762634	2.8985	2.46004
142.2	0.0367279	2.89874	2.44763
142.3	-0.00561523	2.89832	2.43534
142.4	0.177032	2.89093	2.42316
142.5	0.622513	2.89661	2.41109
142.6	1.17955	2.89661	2.39914
142.7	0.0584412	2.89661	2.38729
142.8	-0.232346	2.87476	2.37557
142.9	-0.545151	2.85925	2.36394
143	-0.59343	2.84955	2.35243
143.1	-0.658432	2.83398	2.34102
143.2	-0.612961	2.82428	2.32972
143.3	-0.493271	2.82227	2.31853
143.4	-0.417175	2.80072	2.30743
143.5	-0.389206	2.78723	2.29645
143.6	-0.346542	2.789	2.28556
143.7	-0.30014	2.7793	2.27478
143.8	-0.277649	2.78156	2.2641
143.9	-0.288284	2.76941	2.25351
144	-0.259995	2.77374	2.24303
144.1	-0.210297	2.76947	2.23264
144.2	-0.17453	2.78162	2.22235
144.3	-0.135773	2.77741	2.21215
144.4	-0.0973358	2.76758	2.20205
144.5	-0.0818634	2.74799	2.19205
144.6	-0.0713959	2.74207	2.18213
144.7	-0.0779572	2.73236	2.17231
144.8	-0.0779572	2.71881	2.16258
144.9	-0.0554657	2.70898	2.15294
145	-0.0746918	2.69135	2.14339
145.1	-0.0626373	2.68567	2.13393
145.2	-0.0674896	2.67181	2.12456
145.3	-0.0859375	2.65442	2.11528
145.4	-0.0789032	2.66425	2.10608
145.5	-0.101395	2.66614	2.09696
145.6	-0.0901489	2.65833	2.08793
145.7	-0.0906219	2.6524	2.07899
145.8	-0.109207	2.65643	2.07013
145.9	-0.0901489	2.65063	2.06135
146	-0.101395	2.66034	2.05265
146.1	-0.0859375	2.65631	2.04403
146.2	-0.0706177	2.64471	2.0355
146.3	-0.0588989	2.6485	2.02704
146.4	-0.0588989	2.65033	2.01866
146.5	-0.0592041	2.63489	2.01036
146.6	-0.0593719	2.63678	2.00213
146.7	-0.0710907	2.62518	1.99398
146.8	-0.0784302	2.63287	1.98591
146.9	-0.0706177	2.62518	1.97792
147	-0.0818634	2.62708	1.96999
147.1	-0.0588989	2.62708	1.96214
147.2	-0.0588989	2.61938	1.95436
147.3	-0.0584259	2.63489	1.94666
147.4	-0.0590668	2.63489	1.93903
147.5	-0.0506134	2.63489	1.93146
147.6	-0.0507813	2.62317	1.92397
147.7	-0.0352936	2.62146	1.91655
147.8	-0.0393677	2.63269	1.90919
147.9	-0.0273438	2.62146	1.90191
148	-0.00842285	2.62708	1.89469
148.1	-0.0195313	2.62097	1.88753
148.2	-0.0120239	2.61365	1.88045
148.3	-0.00811768	2.62707	1.87343
148.4	-0.0206146	2.62097	1.86647
148.5	-0.0315552	2.60974	1.85958
148.6	-0.0198364	2.61536	1.85276
148.7	-0.0198364	2.61334	1.84599
148.8	-0.0203094	2.61346	1.83929
148.9	-0.0313873	2.60925	1.83265
149	-0.0271759	2.59784	1.82607
149.1	-0.016098	2.60382	1.81955
149.2	-0.0195313	2.59363	1.8131
149.3	-0.0118561	2.57831	1.8067
149.4	-0.0085907	2.586	1.80036
149.5	-0.0195313	2.57239	1.79408
149.6	0.000167847	2.59021	1.78786
149.7	0.00720215	2.58978	1.7817
149.8	-0.0078125	2.58411	1.77559
149.9	-0.000305176	2.58411	1.76954
150	0.0111084	2.58038	1.76354
150.1	0.00312805	2.58221	1.7576
150.2	-0.0198364	2.58191	1.75172
150.3	-0.0123291	2.56458	1.74589
150.4	-0.0164032	2.5705	1.74011
150.5	-0.0281219	2.56647	1.73439
150.6	-0.0310822	2.55286	1.72871
150.7	-0.00889587	2.55878	1.7231
150.8	-0.0398407	2.55475	1.71753
150.9	-0.0393677	2.54504	1.71201
151	-0.0390625	2.55676	1.70655
151.1	-0.0431061	2.54504	1.70113
151.2	-0.0268707	2.54913	1.69577
151.3	-0.000778198	2.55487	1.69045
151.4	-0.0235748	2.55066	1.68519
151.5	-0.015625	2.54504	1.67997
151.6	-0.0085907	2.54504	1.6748
151.7	-0.0201416	2.53333	1.66968
151.8	-0.0198364	2.53332	1.6646
151.9	-0.0198364	2.52551	1.65957
152	-0.0281219	2.5332	1.65459
152.1	-0.0323334	2.5296	1.64965
152.2	-0.0515594	2.52142	1.64476
152.3	-0.0631104	2.50598	1.63991
152.4	-0.0588989	2.51599	1.63511
152.5	-0.0592041	2.51569	1.63035
152.6	-0.0554657	2.50208	1.62564
152.7	-0.078598	2.49426	1.62097
152.8	-0.0743561	2.50598	1.61634
152.9	-0.0588989	2.49426	1.61175
153	-0.0784302	2.48645	1.60721
153.1	-0.0701447	2.49426	1.60271
153.2	-0.0585938	2.47845	1.59825
153.3	-0.0588989	2.47864	1.59383
153.4	-0.0471802	2.47864	1.58945
153.5	-0.0592041	2.47473	1.58511
153.6	-0.0664063	2.47473	1.58081
153.7	-0.0593719	2.47864	1.57655
153.8	-0.0821686	2.46082	1.57233
153.9	-0.0864105	2.46692	1.56814
154	-0.0821686	2.4552	1.564
154.1	-0.078598	2.45721	1.55989
154.2	-0.0938873	2.44128	1.55582
154.3	-0.077652	2.43957	1.55179
154.4	-0.0515594	2.43756	1.54779
154.5	-0.0698395	2.43567	1.54383
154.6	-0.0513916	2.42767	1.53991
154.7	-0.0585938	2.42786	1.53602
154.8	-0.0393677	2.42395	1.53217
154.9	-0.0510864	2.42395	1.52836
155	-0.0510864	2.42786	1.52458
155.1	-0.046402	2.42786	1.52083
155.2	-0.0315552	2.41614	1.51711
155.3	-0.0388947	2.41614	1.51344
155.4	-0.0159302	2.41614	1.50979
155.5	-0.0198364	2.41205	1.50618
155.6	-0.0315552	2.40833	1.5026
155.7	-0.0195313	2.40222	1.49905
155.8	-0.0193634	2.38489	1.49554
155.9	-0.00733948	2.3905	1.49205
156	0.0192261	2.38489	1.4886
156.1	0.00750732	2.38489	1.48518
156.2	0.0192261	2.39099	1.48179
156.3	0.0200043	2.3905	1.47843
156.4	0.0387573	2.38861	1.4751
156.5	0.0387573	2.37097	1.47181
156.6	0.0392303	2.35974	1.46854
156.7	0.0507813	2.37299	1.4653
156.8	0.0587616	2.35755	1.46209
156.9	0.0621948	2.35553	1.45891
157	0.0621948	2.36536	1.45576
157.1	0.0626678	2.36127	1.45264
157.2	0.0734406	2.35754	1.44954
157.3	0.0507813	2.35755	1.44648
157.4	0.0587616	2.35754	1.44344
157.5	0.0814209	2.35553	1.44043
157.6	0.0739136	2.36127	1.43744
157.7	0.062027	2.35754	1.43449
157.8	0.0582886	2.34753	1.43156
157.9	0.0509491	2.33783	1.42865
158	0.0579834	2.3324	1.42577
158.1	0.0507813	2.34973	1.42292
158.2	0.0578156	2.33191	1.4201
158.3	0.0509491	2.33411	1.4173
158.4	0.0621948	2.3421	1.41452
158.5	0.0621948	2.34174	1.41177
158.6	0.0621948	2.33411	1.40904
158.7	0.0582886	2.33411	1.40634
158.8	0.0582886	2.3341	1.40367
158.9	0.0587616	2.3222	1.40101
159	0.0617218	2.3302	1.39838
159.1	0.0625	2.32428	1.39578
159.2	0.0579834	2.32849	1.3932
159.3	0.0504761	2.32629	1.39064
159.4	0.0509491	2.32788	1.3881
159.5	0.0617218	2.31848	1.38559
159.6	0.0504761	2.32068	1.3831
159.7	0.0507813	2.33038	1.38063
159.8	0.0582886	2.33191	1.37818
159.9	0.0506439	2.31458	1.37576
160	0.0621948	2.32068	1.37335
160.1	0.062027	2.3222	1.37097
160.2	0.0582886	2.32257	1.36861
160.3	0.0465698	2.31458	1.36627
160.4	0.0470428	2.31866	1.36395
160.5	0.0579834	2.32239	1.36166
160.6	0.0504761	2.32068	1.35938
160.7	0.0421906	2.32629	1.35712
160.8	0.0426636	2.33392	1.35489
160.9	0.0426636	2.3324	1.35267
161	0.0309448	2.3421	1.35047
161.1	0.0309448	2.33191	1.34829
161.2	0.0306396	2.34412	1.34613
161.3	0.0234375	2.34582	1.344
161.4	0.0309448	2.34991	1.34187
161.5	0.0192261	2.35193	1.33977
161.6	0.0192261	2.36316	1.33769
161.7	0.0114136	2.34583	1.33563
161.8	0.0117188	2.34583	1.33358
161.9	0.00750732	2.34802	1.33155
162	0.00750732	2.34583	1.32954
162.1	0.00798035	2.34583	1.32755
162.2	0.00720215	2.35144	1.32557
162.3	-0.000305176	2.34992	1.32362
162.4	0.0114136	2.36145	1.32168
162.5	0.00360107	2.35175	1.31975
162.6	0.00343323	2.35754	1.31785
162.7	0.000167847	2.35754	1.31596
162.8	-0.000305176	2.34583	1.31409
162.9	-0.000305176	2.33972	1.31223
163	-0.000305176	2.34412	1.31039
163.1	0.000167847	2.3421	1.30856
163.2	0.0114136	2.35364	1.30676
163.3	0.0114136	2.34174	1.30497
163.4	0.0117188	2.34412	1.30319
163.5	0.0309448	2.34363	1.30143
163.6	0.0189209	2.3421	1.29968
163.7	0.0114136	2.34192	1.29795
163.8	0.0114136	2.33783	1.29624
163.9	0.0114136	2.3324	1.29454
164	0.0114136	2.33801	1.29285
164.1	0.0109406	2.336	1.29118
164.2	-0.000305176	2.34021	1.28953
164.3	-0.00764465	2.33801	1.28789
164.4	0.0114136	2.34381	1.28626
164.5	0.0114136	2.3302	1.28465
164.6	0	2.32611	1.28305
164.7	0.00750732	2.32068	1.28146
164.8	0.0070343	2.33801	1.27989
164.9	-0.000305176	2.3324	1.27833
165	-0.000305176	2.33191	1.27679
165.1	0.000167847	2.31848	1.27526
165.2	-0.000610352	2.31848	1.27374
165.3	-0.0078125	2.30066	1.27223
165.4	-0.000305176	2.30115	1.27074
165.5	-0.000305176	2.30676	1.26926
165.6	-0.000305176	2.29095	1.2678
165.7	-0.000305176	2.28351	1.26635
165.8	-0.000305176	2.28894	1.2649
165.9	-0.000305176	2.28943	1.26348
166	0	2.29504	1.26206
166.1	0.00750732	2.29504	1.26066
166.2	0.00750732	2.31085	1.25926
166.3	0.00767517	2.30267	1.25788
166.4	-0.000305176	2.29285	1.25652
166.5	0.0114136	2.29504	1.25516
166.6	0.0118866	2.28333	1.25382
166.7	0.0231323	2.28333	1.25248
166.8	0.030777	2.29504	1.25116
166.9	0.0192261	2.28314	1.24985
167	0.0192261	2.28552	1.24855
167.1	0.0192261	2.2774	1.24726
167.2	0.0309448	2.27551	1.24598
167.3	0.0309448	2.28332	1.24472
167.4	0.0306396	2.27924	1.24346
167.5	0.0236053	2.28162	1.24222
167.6	0.0343781	2.2774	1.24098
167.7	0.0231323	2.26379	1.23976
167.8	0.0114136	2.2699	1.23854
167.9	0.0114136	2.2677	1.23734
168	0.0114136	2.26379	1.23615
168.1	0.0192261	2.26208	1.23496
168.2	0.0192261	2.27551	1.23379
168.3	0.0189209	2.27179	1.23263
168.4	0.0234375	2.26941	1.23147
168.5	0.0306396	2.2699	1.23033
168.6	0.0226593	2.27551	1.22919
168.7	0.0114136	2.2738	1.22807
168.8	0.0114136	2.29113	1.22695
168.9	0.0112457	2.2774	1.22585
169	0.00750732	2.27551	1.22475
169.1	-0.00421143	2.276	1.22366
169.2	0.00720215	2.28894	1.22258
169.3	0.000167847	2.2796	1.22151
169.4	0.0114136	2.28333	1.22045
169.5	0.0114136	2.27161	1.2194
169.6	-0.000305176	2.27142	1.21836
169.7	0.0117188	2.27551	1.21732
169.8	0.0265656	2.26379	1.2163
169.9	0.0162659	2.2699	1.21528
170	0.0304718	2.2616	1.21427
170.1	0.0196991	2.25598	1.21327
170.2	0.0309448	2.24426	1.21228
170.3	0.0304718	2.25598	1.21129
170.4	0.0195313	2.25598	1.21032
170.5	0.0153198	2.25189	1.20935
170.6	0.0270386	2.24036	1.20839
170.7	0.0270386	2.25226	1.20744
170.8	0.0272064	2.24426	1.20649
170.9	0.0231323	2.25598	1.20555
171	0.0231323	2.25598	1.20463
171.1	0.0231323	2.25037	1.2037
171.2	0.0231323	2.25769	1.20279
171.3	0.0231323	2.24426	1.20188
171.4	0.0236053	2.25598	1.20098
171.5	0.0348511	2.24988	1.20009
171.6	0.0426636	2.23865	1.19921
171.7	0.0421906	2.25189	1.19833
171.8	0.0309448	2.23426	1.19746
171.9	0.03125	2.21692	1.19659
172	0.0387573	2.2132	1.19574
172.1	0.0387573	2.22473	1.19489
172.2	0.0384521	2.21301	1.19405
172.3	0.0314178	2.21912	1.19321
172.4	0.0426636	2.20892	1.19238
172.5	0.0426636	2.21692	1.19156
172.6	0.0348511	2.20911	1.19074
172.7	0.0348511	2.20911	1.18993
172.8	0.0346832	2.21692	1.18913
172.9	0.0392303	2.2052	1.18833
173	0.0509491	2.1991	1.18754
173.1	0.0617218	2.18567	1.18676
173.2	0.0504761	2.19177	1.18598
173.3	0.0504761	2.19177	1.18521
173.4	0.0504761	2.203	1.18444
173.5	0.0507813	2.20349	1.18368
173.6	0.0582886	2.20129	1.18293
173.7	0.0582886	2.20911	1.18218
173.8	0.0582886	2.20911	1.18144
173.9	0.0501709	2.20911	1.1807
174	0.0548553	2.20911	1.17997
174.1	0.0543823	2.20129	1.17925
[truncated: 13,596 more rows]

## Sheet: Figure 6E
Figure 6E— Single-cycle SPR of V2 V104R scDb against pHLA monomers
	Response Units (RU)
Time (sec)	KRAS WT	KRAS WT (onetoone fit)	KRAS G12V	KRAS G12V (onetoone fit)
-59.848	0.370605	0	0.517023	0
-59.748	0.275116	0	0.487184	0
-59.648	0.2117	0	0.386723	0
-59.548	0.166534	0	0.281925	0
-59.448	0.111694	0	0.22626	0
-59.348	0.0891724	0	0.170963	0
-59.248	0.061676	0	0.110781	0
-59.148	0.0523071	0	0.0722059	0
-59.048	0.0523071	0	0.0590824	0
-58.948	0.0444946	0	0.0529788	0
-58.848	0.0444946	0	0.0436412	0
-58.748	0.0523071	0	0.0551755	0
-58.648	0.0482483	0	0.0311289	0
-58.548	0.0322876	0	0.00189321	0
-58.448	0.028717	0	-0.015746	0
-58.348	0.0188599	0	-0.0408916	0
-58.248	0.0210571	0	-0.0563959	0
-58.148	0.0210571	0	-0.0559082	0
-58.048	0.0271606	0	-0.0502932	0
-57.948	0.04245	0	-0.0501103	0
-57.848	0.0365295	0	-0.0346683	0
-57.748	0.0226135	0	-0.0545653	0
-57.648	0.0154419	0	-0.0462035	0
-57.548	0.0210571	0	-0.0424805	0
-57.448	0.025116	0	-0.0424805	0
-57.348	0.0344849	0	-0.0424805	0
-57.248	0.0288696	0	-0.0424805	0
-57.148	0.0271606	0	-0.0400999	0
-57.048	0.0365295	0	-0.0307619	0
-56.948	0.0368347	0	-0.0307617	0
-56.848	0.0523071	0	-0.0363765	0
-56.748	0.0344849	0	-0.0307619	0
-56.648	0.0288696	0	-0.0307617	0
-56.548	0.0466919	0	-0.0307617	0
-56.448	0.0523071	0	-0.0307617	0
-56.348	0.0601196	0	-0.0368648	0
-56.248	0.0601196	0	-0.0424803	0
-56.148	0.0560608	0	-0.0424807	0
-56.048	0.056366	0	-0.0424807	0
-55.948	0.0779419	0	-0.0424805	0
-55.848	0.0774536	0	-0.0424805	0
-55.748	0.0779419	0	-0.0465698	0
-55.648	0.0835571	0	-0.0462036	0
-55.548	0.0716858	0	-0.0363772	0
-55.448	0.071991	0	-0.0307619	0
-55.348	0.0835571	0	-0.0205692	0
-55.248	0.0657349	0	-0.0153198	0
-55.148	0.0601196	0	-0.0190428	0
-55.048	0.0601196	0	-0.019043	0
-54.948	0.0560608	0	-0.019043	0
-54.848	0.0523071	0	-0.019043	0
-54.748	0.0640259	0	-0.0251462	0
-54.648	0.0523071	0	-0.0307615	0
-54.548	0.056366	0	-0.0307617	0
-54.448	0.0601196	0	-0.0324706	0
-54.348	0.0601196	0	-0.0268559	0
-54.248	0.0601196	0	-0.0166627	0
-54.148	0.0601196	0	-0.00732437	0
-54.048	0.0601196	0	-0.0134277	0
-53.948	0.0560608	0	-0.019043	0
-53.848	0.0601196	0	-0.019043	0
-53.748	0.0601196	0	-0.019043	0
-53.648	0.0641785	0	-0.0112308	0
-53.548	0.0618286	0	0.000488281	0
-53.448	0.0679321	0	0.000488281	0
-53.348	0.0699768	0	-0.0112305	0
-53.248	0.0657349	0	-0.0112305	0
-53.148	0.0718384	0	-0.0112305	0
-53.048	0.0601196	0	-0.0112305	0
-52.948	0.0601196	0	-0.017334	0
-52.848	0.0740356	0	-0.0246576	0
-52.748	0.0796509	0	-0.0112308	0
-52.648	0.0735474	0	-0.00512719	0
-52.548	0.0837097	0	0.0122068	0
-52.448	0.0793457	0	0.0180052	0
-52.348	0.0758972	0	0.016113	0
-52.248	0.0796509	0	0.0120239	0
-52.148	0.0796509	0	0.00830078	0
-52.048	0.0735474	0	0.00830078	0
-51.948	0.0796509	0	0.000488579	0
-51.848	0.0796509	0	0.000488281	0
-51.748	0.0657349	0	-0.00360093	0
-51.648	0.0601196	0	-0.0190424	0
-51.548	0.0638733	0	-0.00732422	0
-51.448	0.0601196	0	-0.00732422	0
-51.348	0.0560608	0	-0.00732422	0
-51.248	0.0502625	0	-0.00732422	0
-51.148	0.0484009	0	-0.0134275	0
-51.048	0.0427856	0	-0.0251463	0
-50.948	0.0484009	0	-0.0246582	0
-50.848	0.0484009	0	-0.00512742	0
-50.748	0.0601196	0	0.000488073	0
-50.648	0.0560608	0	0.000488281	0
-50.548	0.0523071	0	0.000488281	0
-50.448	0.0523071	0	0.000488281	0
-50.348	0.0383911	0	0.00457764	0
-50.248	0.0344849	0	-0.00341752	0
-50.148	0.0349731	0	0.00268555	0
-50.048	0.0405884	0	0.00830078	0
-49.948	0.0288696	0	0.00781274	0
-49.848	0.0288696	0	-0.00341755	0
-49.748	0.0288696	0	-0.00341797	0
-49.648	0.0405884	0	-0.00341797	0
-49.548	0.0365295	0	-0.00341797	0
-49.448	0.0368347	0	0.00268555	0
-49.348	0.0405884	0	0.00830078	0
-49.248	0.0405884	0	0.0144043	0
-49.148	0.0405884	0	0.0122073	0
-49.048	0.0405884	0	0.0162964	0
-48.948	0.0405884	0	0.0200195	0
-48.848	0.0288696	0	0.0339355	0
-48.748	0.0405884	0	0.0354616	0
-48.648	0.0344849	0	0.0241095	0
-48.548	0.0288696	0	0.0395508	0
-48.448	0.0288696	0	0.0395508	0
-48.348	0.0169983	0	0.0395513	0
-48.248	0.0132446	0	0.039551	0
-48.148	0.00714111	0	0.0334475	0
-48.048	0.0132446	0	0.0278322	0
-47.948	0.0132446	0	0.0200198	0
-47.848	0.00762939	0	0.0159305	0
-47.748	0.0132446	0	0.0122072	0
-47.648	0.0210571	0	0.0162964	0
-47.548	0.0132446	0	0.0200195	0
-47.448	0.00933838	0	0.026123	0
-47.348	0.0154419	0	0.0200204	0
-47.248	0.0132446	0	0.0200195	0
-47.148	0.0132446	0	0.0200195	0
-47.048	0.0132446	0	0.0241089	0
-46.948	0.0132446	0	0.027832	0
-46.848	0.0132446	0	0.0295415	0
-46.748	0.0132446	0	0.0259403	0
-46.648	0.00543213	0	0.02002	0
-46.548	0.0132446	0	0.0200195	0
-46.448	0.0132446	0	0.00830123	0
-46.348	0.00152588	0	0.00830078	0
-46.248	-0.00457764	0	0.01239	0
-46.148	-0.0180054	0	0.0120239	0
-46.048	-0.0180054	0	0.00830093	0
-45.948	-0.000183105	0	0.0144043	0
-45.848	-0.00222778	0	0.0200195	0
-45.748	0.00152588	0	0.0317383	0
-45.648	0.00152588	0	0.0317383	0
-45.548	-0.0101929	0	0.0280154	0
-45.448	-0.0101929	0	0.0317383	0
-45.348	-0.0139465	0	0.0317383	0
-45.248	-0.00238037	0	0.0317383	0
-45.148	0.00372314	0	0.0395505	0
-45.048	0.00323486	0	0.0317386	0
-44.948	0.00933838	0	0.0276489	0
-44.848	0.00372314	0	0.0239258	0
-44.748	-0.000823975	0	0.0239258	0
-44.648	-0.00408936	0	0.0178223	0
-44.548	-0.00628662	0	0.012207	0
-44.448	-0.00628662	0	0.012207	0
-44.348	-0.00222778	0	0.012207	0
-44.248	0.00323486	0	0.012207	0
-44.148	-0.00408936	0	0.012207	0
-44.048	-0.00238037	0	0.000488728	0
-43.948	-0.00238037	0	-0.00561523	0
-43.848	0.00933838	0	-0.00714141	0
-43.748	0.0169983	0	-0.00341812	0
-43.648	0.0132446	0	-0.00341797	0
-43.548	0.00762939	0	0.00830033	0
-43.448	0.0132446	0	-0.00750688	0
-43.348	0.0112	0	-0.0112305	0
-43.248	0.00933838	0	-0.00512719	0
-43.148	0.00152588	0	0.000488073	0
-43.048	0.00152588	0	-0.00561523	0
-42.948	0.0152893	0	-0.0112305	0
-42.848	0.0171509	0	-0.0229492	0
-42.748	0.0151062	0	-0.0229492	0
-42.648	0.0210571	0	-0.0229494	0
-42.548	0.0210571	0	-0.0307619	0
-42.448	0.0169983	0	-0.0246584	0
-42.348	0.0193481	0	-0.0190434	0
-42.248	0.0132446	0	-0.019043	0
-42.148	0.0188599	0	-0.019043	0
-42.048	0.0173035	0	-0.019043	0
-41.948	0.0210571	0	-0.0251465	0
-41.848	0.0288696	0	-0.0246587	0
-41.748	0.0248108	0	-0.0190432	0
-41.648	0.0132446	0	-0.019043	0
-41.548	0.0132446	0	-0.0149538	0
-41.448	0.0188599	0	-0.0229489	0
-41.348	0.0173035	0	-0.0229492	0
-41.248	0.0248108	0	-0.0229492	0
-41.148	0.0132446	0	-0.0112309	0
-41.048	0.0349731	0	-0.00512719	0
-40.948	0.0344849	0	-0.00360128	0
-40.848	0.0288696	0	-0.00323516	0
-40.748	0.0288696	0	0.000488132	0
-40.648	0.0327759	0	-0.00561523	0
-40.548	0.0466919	0	-0.0112305	0
-40.448	0.0482483	0	-0.0112305	0
-40.348	0.0444946	0	-0.0153198	0
-40.248	0.04245	0	-0.0251465	0
-40.148	0.0405884	0	-0.0190434	0
-40.048	0.0405884	0	-0.019043	0
-39.948	0.044342	0	-0.0190432	0
-39.848	0.0466919	0	-0.0231327	0
-39.748	0.0462036	0	-0.0268555	0
-39.648	0.0405884	0	-0.019043	0
-39.548	0.0405884	0	-0.0368648	0
-39.448	0.0344849	0	-0.0344855	0
-39.348	0.0405884	0	-0.0346674	0
-39.248	0.0405884	0	-0.034668	0
-39.148	0.0344849	0	-0.0387573	0
-39.048	0.0288696	0	-0.0424805	0
-38.948	0.0309143	0	-0.0363772	0
-38.848	0.0327759	0	-0.0307621	0
-38.748	0.0368347	0	-0.0251465	0
-38.648	0.0462036	0	-0.0307617	0
-38.548	0.0405884	0	-0.0266725	0
-38.448	0.0405884	0	-0.0285644	0
-38.348	0.0426331	0	-0.027039	0
-38.248	0.0444946	0	-0.0307617	0
-38.148	0.0462036	0	-0.030762	0
-38.048	0.0405884	0	-0.0307619	0
-37.948	0.0368347	0	-0.0149538	0
-37.848	0.0405884	0	-0.0112308	0
-37.748	0.0405884	0	-0.017334	0
-37.648	0.0466919	0	-0.0151367	0
-37.548	0.0462036	0	-0.0192261	0
-37.448	0.0405884	0	-0.0246581	0
-37.348	0.0405884	0	-0.0190434	0
-37.248	0.0482483	0	-0.019043	0
-37.148	0.0444946	0	-0.0149538	0
-37.048	0.0505981	0	0.000488132	0
-36.948	0.0562134	0	0.000488281	0
-36.848	0.0327759	0	0.00219727	0
-36.748	0.0485535	0	-0.00341797	0
-36.648	0.0579224	0	-0.00341797	0
-36.548	0.0523071	0	-0.00341797	0
-36.448	0.0584106	0	0.00268531	0
-36.348	0.0640259	0	0.00421189	0
-36.248	0.059967	0	0.0122066	0
-36.148	0.0602722	0	0.012207	0
-36.048	0.0640259	0	0.0162962	0
-35.948	0.0640259	0	0.0200194	0
-35.848	0.0640259	0	0.0200195	0
-35.748	0.0640259	0	0.00830123	0
-35.648	0.0523071	0	0.00830078	0
-35.548	0.0584106	0	0.0222166	0
-35.448	0.0640259	0	0.0278318	0
-35.348	0.0640259	0	0.0217285	0
-35.248	0.0579224	0	0.0161133	0
-35.148	0.0523071	0	0.0200198	0
-35.048	0.0446472	0	0.0200195	0
-34.948	0.0484009	0	0.0200195	0
-34.848	0.0484009	0	0.0159302	0
-34.748	0.0365295	0	0.0183103	0
-34.648	0.0388794	0	0.0239256	0
-34.548	0.0444946	0	0.0239258	0
-34.448	0.0444946	0	0.0239258	0
-34.348	0.0444946	0	0.0356445	0
-34.248	0.0444946	0	0.0356445	0
-34.148	0.0505981	0	0.0356445	0
-34.048	0.0501099	0	0.0356445	0
-33.948	0.0327759	0	0.0356445	0
-33.848	0.0327759	0	0.043457	0
-33.748	0.0368347	0	0.0317387	0
-33.648	0.0405884	0	0.0475459	0
-33.548	0.0365295	0	0.0395512	0
-33.448	0.0388794	0	0.0354614	0
-33.348	0.040741	0	0.0317383	0
-33.248	0.0444946	0	0.0317383	0
-33.148	0.0485535	0	0.0434566	0
-33.048	0.0523071	0	0.0475464	0
-32.948	0.0523071	0	0.0512695	0
-32.848	0.0523071	0	0.0436407	0
-32.748	0.0523071	0	0.0432739	0
-32.648	0.0523071	0	0.0395509	0
-32.548	0.0523071	0	0.0395508	0
-32.448	0.0523071	0	0.0395508	0
-32.348	0.0405884	0	0.0395508	0
-32.248	0.0405884	0	0.0317383	0
-32.148	0.0405884	0	0.0378418	0
-32.048	0.0466919	0	0.043457	0
-31.948	0.0601196	0	0.0373535	0
-31.848	0.0560608	0	0.0317383	0
-31.748	0.0444946	0	0.0317383	0
-31.648	0.0444946	0	0.0317383	0
-31.548	0.0444946	0	0.0317383	0
-31.448	0.0485535	0	0.0317383	0
-31.348	0.056366	0	0.0239264	0
-31.248	0.0601196	0	0.0239258	0
-31.148	0.0545044	0	0.0200192	0
-31.048	0.0560608	0	0.0200195	0
-30.948	0.0523071	0	0.0378418	0
-30.848	0.0523071	0	0.0317383	0
-30.748	0.0523071	0	0.0317383	0
-30.648	0.0523071	0	0.0317383	0
-30.548	0.0523071	0	0.0317383	0
-30.448	0.0523071	0	0.0373531	0
-30.348	0.0562134	0	0.0256352	0
-30.248	0.0602722	0	0.0322265	0
-30.148	0.0640259	0	0.0373535	0
-30.048	0.0584106	0	0.0373537	0
-29.948	0.0462036	0	0.0378418	0
-29.848	0.0405884	0	0.0378413	0
-29.748	0.0523071	0	0.0551756	0
-29.648	0.0584106	0	0.0434575	0
-29.548	0.0579224	0	0.0317383	0
-29.448	0.0523071	0	0.0256348	0
-29.348	0.0523071	0	0.0139165	0
-29.248	0.0405884	0	0.00830099	0
-29.148	0.0405884	0	0.0200191	0
-29.048	0.0466919	0	0.0200195	0
-28.948	0.0584106	0	0.00830123	0
-28.848	0.0579224	0	0.00829989	0
-28.748	0.056366	0	0.026123	0
-28.648	0.0679321	0	0.0200195	0
-28.548	0.0662231	0	0.0200195	0
-28.448	0.0657349	0	0.013916	0
-28.348	0.0601196	0	0.0144043	0
-28.248	0.0601196	0	0.0261228	0
-28.148	0.0484009	0	0.0317381	0
-28.048	0.0484009	0	0.02002	0
-27.948	0.0545044	0	0.0200195	0
-27.848	0.0601196	0	0.0200195	0
-27.748	0.056366	0	0.0200195	0
-27.648	0.0601196	0	0.0200195	0
-27.548	0.0601196	0	0.0200195	0
-27.448	0.0601196	0	0.0200195	0
-27.348	0.0718384	0	0.0200195	0
-27.248	0.0601196	0	0.0200195	0
-27.148	0.0657349	0	0.0241087	0
-27.048	0.0606079	0	0.0278319	0
-26.948	0.0718384	0	0.0200198	0
-26.848	0.0657349	0	0.0395502	0
-26.748	0.0718384	0	0.0334473	0
-26.648	0.0601196	0	0.0339355	0
-26.548	0.0601196	0	0.0456541	0
-26.448	0.0641785	0	0.0395506	0
-26.348	0.0638733	0	0.0512695	0
-26.248	0.0662231	0	0.0512695	0
-26.148	0.0718384	0	0.0512695	0
-26.048	0.0640259	0	0.0512695	0
-25.948	0.0579224	0	0.0512695	0
-25.848	0.0523071	0	0.0512695	0
-25.748	0.0584106	0	0.0553589	0
-25.648	0.0579224	0	0.0549927	0
-25.548	0.0523071	0	0.0512695	0
-25.448	0.0446472	0	0.0512695	0
-25.348	0.044342	0	0.0512695	0
-25.248	0.0405884	0	0.0512695	0
-25.148	0.0405884	0	0.0512695	0
-25.048	0.0466919	0	0.0512695	0
-24.948	0.0462036	0	0.0553587	0
-24.848	0.0210571	0	0.0512698	0
-24.748	0.0388794	0	0.0512695	0
-24.648	0.0444946	0	0.045166	0
-24.548	0.0485535	0	0.0573728	0
-24.448	0.0482483	0	0.0512693	0
-24.348	0.0444946	0	0.0512695	0
-24.248	0.0444946	0	0.0553587	0
-24.148	0.0327759	0	0.0473636	0
-24.048	0.0327759	0	0.0473633	0
-23.948	0.0249634	0	0.0493772	0
-23.848	0.0249634	0	0.062987	0
-23.748	0.0249634	0	0.0629883	0
-23.648	0.0188599	0	0.0670776	0
-23.548	0.0193481	0	0.0708008	0
-23.448	0.0249634	0	0.0708006	0
-23.348	0.0290222	0	0.0708005	0
-23.248	0.0266724	0	0.0886228	0
-23.148	0.0113831	0	0.0942381	0
-23.048	0.0132446	0	0.102051	0
-22.948	0.0132446	0	0.102051	0
-22.848	0.0132446	0	0.102051	0
-22.748	0.0193481	0	0.102051	0
-22.648	0.0266724	0	0.102051	0
-22.548	0.0173035	0	0.117859	0
-22.448	0.0248108	0	0.117493	0
-22.348	0.0210571	0	0.117859	0
-22.248	0.0271606	0	0.113403	0
-22.148	0.0327759	0	0.110046	0
-22.048	0.0368347	0	0.102051	0
-21.948	0.0344849	0	0.121582	0
-21.848	0.0288696	0	0.115479	0
-21.748	0.0248108	0	0.109863	0
-21.648	0.0210571	0	0.10376	0
-21.548	0.0310669	0	0.0981445	0
-21.448	0.0249634	0	0.100158	0
-21.348	0.0249634	0	0.10205	0
-21.248	0.0112	0	0.102051	0
-21.148	0.0149536	0	0.102051	0
-21.048	-0.00238037	0	0.102051	0
-20.948	0.00933838	0	0.102051	0
-20.848	0.0154419	0	0.102051	0
-20.748	0.0169983	0	0.102051	0
-20.648	0.0132446	0	0.107666	0
-20.548	0.00152588	0	0.0903322	0
-20.448	-0.00628662	0	0.0959473	0
-20.348	0.00152588	0	0.0964351	0
-20.248	0.00558472	0	0.0842285	0
-20.148	0.0149536	0	0.0745241	0
-20.048	0.00933838	0	0.0646973	0
-19.948	0.00933838	0	0.0668942	0
-19.848	0.00152588	0	0.0729976	0
-19.748	0.00372314	0	0.0725098	0
-19.648	0.00527954	0	0.0549929	0
-19.548	0.00152588	0	0.0568843	0
-19.448	-0.00457764	0	0.0512695	0
-19.348	-0.00408936	0	0.0573726	0
-19.248	0.00558472	0	0.0629881	0
-19.148	0.00933838	0	0.0553587	0
-19.048	0.0113831	0	0.0745235	0
-18.948	0.0132446	0	0.059082	0
-18.848	0.0132446	0	0.059082	0
-18.748	0.00714111	0	0.0708003	0
-18.648	0.00152588	0	0.0646973	0
-18.548	0.00152588	0	0.0529785	0
-18.448	0.00152588	0	0.0473633	0
-18.348	0.00558472	0	0.0391849	0
-18.248	0.0210571	0	0.0317384	0
-18.148	0.0231018	0	0.0256348	0
-18.048	0.0249634	0	0.0276485	0
-17.948	0.0188599	0	0.028015	0
-17.848	0.00714111	0	0.0256345	0
-17.748	0.00558472	0	0.0200195	0
-17.648	0.0113831	0	0.0261228	0
-17.548	0.00714111	0	0.0317381	0
-17.448	0.00933838	0	0.0317383	0
-17.348	0.00527954	0	0.0276489	0
-17.248	-0.00222778	0	0.0200192	0
-17.148	0.0154419	0	0.0200195	0
-17.048	0.0149536	0	0.013916	0
-16.948	0.00933838	0	0.00830078	0
-16.848	0.0113831	0	0.0123898	0
-16.748	0.0173035	0	0.0339347	0
-16.648	0.0149536	0	0.0395506	0
-16.548	0.0113831	0	0.0334473	0
-16.448	0.0173035	0	0.0319209	0
-16.348	0.00714111	0	0.0393674	0
-16.248	0.00933838	0	0.0217285	0
-16.148	0.00933838	0	0.0198364	0
-16.048	0.00933838	0	0.00830085	0
-15.948	0.00527954	0	0.00830057	0
-15.848	0.00558472	0	0.00421143	0
-15.748	0.0154419	0	-0.00561553	0
-15.648	0.0149536	0	-0.00512719	0
-15.548	0.0113831	0	0.000487912	0
-15.448	0.0132446	0	-0.00561538	0
-15.348	0.00949097	0	-0.0112305	0
-15.248	0.0149536	0	-0.00512719	0
-15.148	0.00762939	0	-0.0134276	0
-15.048	0.0132446	0	-0.00714157	0
-14.948	0.0249634	0	-0.00341811	0
-14.848	0.0249634	0	0.00268555	0
-14.748	0.0188599	0	0.00830078	0
-14.648	0.0193481	0	-0.00341797	0
-14.548	0.0188599	0	-0.0034182	0
-14.448	0.0132446	0	-0.00341818	0
-14.348	0.00918579	0	-0.00341797	0
-14.248	0.00949097	0	0.00830078	0
-14.148	0.0132446	0	0.00830078	0
-14.048	0.0193481	0	-0.00341797	0
-13.948	0.0132446	0	-0.00341797	0
-13.848	0.00152588	0	-0.00341797	0
-13.748	0.0249634	0	-0.00341797	0
-13.648	0.0132446	0	-0.00750732	0
-13.548	0.0112	0	-0.00714127	0
-13.448	0.00933838	0	0.00830064	0
-13.348	0.0154419	0	0.00830078	0
-13.248	0.0210571	0	0.0144041	0
-13.148	0.0210571	0	0.013916	0
-13.048	0.0210571	0	0.0144043	0
-12.948	0.0210571	0	0.0200193	0
-12.848	0.0210571	0	0.021729	0
-12.748	0.0210571	0	0.008301	0
-12.648	0.0210571	0	0.00421188	0
-12.548	0.0210571	0	-0.00561509	0
-12.448	0.0210571	0	-0.0112305	0
-12.348	0.0210571	0	-0.019043	0
-12.248	0.0210571	0	-0.019043	0
-12.148	0.0210571	0	-0.0251462	0
-12.048	0.0271606	0	-0.0307615	0
-11.948	0.0327759	0	-0.0363767	0
-11.848	0.0327759	0	-0.0307621	0
-11.748	0.0327759	0	-0.036865	0
-11.648	0.0210571	0	-0.0246587	0
-11.548	0.0210571	0	-0.0190432	0
-11.448	0.0210571	0	-0.019043	0
-11.348	0.0210571	0	-0.019043	0
-11.248	0.0210571	0	-0.0246582	0
-11.148	0.0271606	0	-0.019043	0
-11.048	0.0149536	0	-0.019043	0
-10.948	0.0210571	0	-0.019043	0
-10.848	0.0154419	0	-0.019043	0
-10.748	0.0149536	0	-0.0210569	0
-10.648	0.00933838	0	-0.0346673	0
-10.548	0.00152588	0	-0.0229497	0
-10.448	0.00152588	0	-0.04248	0
-10.348	0.00933838	0	-0.018556	0
-10.248	0.00933838	0	-0.0134277	0
-10.148	0.00933838	0	-0.0307611	0
-10.048	0.00933838	0	-0.0307617	0
-9.94801	0.00933838	0	-0.0424805	0
-9.848	0.00152588	0	-0.0307626	0
-9.748	0.00152588	0	-0.0307617	0
-9.648	0.00152588	0	-0.0307613	0
-9.548	0.00152588	0	-0.0307617	0
-9.44801	-0.0101929	0	-0.0307617	0
-9.348	-0.0162964	0	-0.0270383	0
-9.248	-0.00408936	0	-0.0385741	0
-9.148	-0.0122375	0	-0.0385742	0
-9.048	0.00933838	0	-0.0307617	0
-8.94801	-0.00238037	0	-0.0307617	0
-8.848	-0.00643921	0	-0.0307617	0
-8.748	-0.00613403	0	-0.0307617	0
-8.648	-0.00238037	0	-0.0429688	0
-8.548	-0.0140991	0	-0.054199	0
-8.44801	-0.00238037	0	-0.0480957	0
-8.348	-0.00238037	0	-0.0424805	0
-8.248	-0.00238037	0	-0.0520018	0
-8.148	-0.0142517	0	-0.0385742	0
-8.048	-0.0180054	0	-0.038574	0
-7.94801	-0.0297241	0	-0.0385742	0
-7.848	-0.0297241	0	-0.0344849	0
-7.748	-0.0297241	0	-0.0307617	0
-7.648	-0.0297241	0	-0.0168457	0
-7.548	-0.0297241	0	-0.0129397	0
-7.44801	-0.0358276	0	-0.0190422	0
-7.34801	-0.045501	0	-0.00732422	0
-7.248	0.00558426	0	0.000488281	0
-7.148	0.044342	0	-0.0195313	0
-7.048	0.0662231	0	-0.050292	0
-6.94801	0.0444946	0	-0.0543816	0
-6.84801	-0.00457764	0	-0.0739109	0
-6.748	-0.131287	0	-0.0151349	0
-6.648	-0.549255	0	0.282043	0
-6.548	-0.382996	0	0.108276	0
-6.44801	-0.281921	0	0.0831211	0
-6.34801	-0.284271	0	0.122372	0
-6.248	-0.203308	0	0.163637	0
-6.148	-0.162384	0	0.179382	0
-6.048	-0.0869141	0	0.0656738	0
-5.94801	0.270569	0	-0.355472	0
-5.84801	0.387451	0	-0.155185	0
-5.748	0.243561	0	0.219643	0
-5.648	0.135742	0	0.153442	0
-5.548	-0.0123901	0	0.200623	0
-5.44801	-0.0361328	0	0.036635	0
-5.34801	-0.0289307	0	0.0175237	0
-5.248	0.0847778	0	0.143919	0
-5.148	0.141388	0	0.203003	0
-5.048	0.157135	0	0.16925	0
-4.94801	0.231659	0	0.19562	0
-4.84801	0.269501	0	0.338257	0
-4.748	0.281219	0	0.408324	0
-4.648	0.290588	0	0.272827	0
-4.548	0.296661	0	0.000488281	0
-4.44801	0.292175	0	-0.140137	0
-4.34801	0.219818	0	-0.108463	0
-4.248	0.0963745	0	-0.0299778	0
-4.148	0.0669861	0	0.0217285	0
-4.048	0.0999756	0	0.0320435	0
-3.94801	0.112457	0	0.00939812	0
-3.84801	0.114655	0	0.00909135	0
-3.748	0.11322	0	0.0339324	0
-3.648	0.124329	0	0.0237427	0
-3.548	0.130432	0	0.0259399	0
-3.44801	0.132141	0	-0.00140515	0
-3.34801	0.144348	0	-0.02466	0
-3.248	0.149963	0	-0.0211201	0
-3.148	0.163696	0	-0.0229492	0
-3.048	0.164032	0	-0.0326538	0
-2.94801	0.189178	0	-0.0227697	0
-2.84801	0.210907	0	-0.0363787	0
-2.748	0.206848	0	-0.0110518	0
-2.648	0.251831	0	-0.0604858	0
-2.548	0.247467	0	-0.0744019	0
-2.44801	0.237305	0	-0.110416	0
-2.34801	0.180756	0	-0.108282	0
-2.248	0.160919	0	-0.196716	0
-2.148	0.163391	0	-0.304199	0
-2.048	0.0968323	0	-0.24823	0
-1.94801	0.0834045	0	-0.0959379	0
-1.84801	0.0505981	0	0.0322365	0
-1.748	0.0323181	0	0.0874183	0
-1.648	0.00683594	0	0.0187378	0
-1.548	-0.0195618	0	-0.0299683	0
-1.44801	-0.0286255	0	-0.0690232	0
-1.34801	-0.0548706	0	-0.0548051	0
-1.248	-0.00582886	0	-0.0184301	0
-1.148	0.0549622	0	-0.0120239	0
-1.048	0.0740356	0	-0.00482178	0
-0.948006	0.117798	0	-0.0394929	0
-0.848007	0.162445	0	-0.0987597	0
-0.748001	0.212463	0	-0.139045	0
-0.648003	0.232758	0	-0.155151	0
-0.548004	0.225922	0	-0.111389	0
-0.448006	0.22229	0	-0.102789	0
-0.348007	0.202301	0	-0.0565266	0
-0.248001	0.122925	0	0.0573606	0
-0.148003	0.0397949	0	0.00250244	0
-0.0480042	0.103241	0	0.00708008	0
0.0519943	-0.304718	0.4187	-0.18607	3.808
0.151993	-2.57162	0.424635	0.257824	3.90885
0.251999	-0.740997	0.430503	0.353978	4.00947
0.351997	4.48871	0.436303	-0.384338	4.10988
0.451996	5.4895	0.442037	-0.558716	4.21005
0.551994	4.56027	0.447706	-0.34298	4.31
0.651993	3.522	0.453309	0.137627	4.40972
0.751999	2.77121	0.458849	0.268345	4.50922
0.851997	2.0267	0.464324	0.496704	4.6085
0.951996	1.46686	0.469738	0.894409	4.70755
1.05199	1.15433	0.475089	1.042	4.80638
1.15199	0.800598	0.480379	1.32471	4.90499
1.252	0.660126	0.485609	1.516	5.00338
1.352	0.542633	0.490779	1.72131	5.10155
1.452	0.455139	0.49589	1.95532	5.1995
1.55199	0.389648	0.500943	2.14863	5.29723
1.65199	0.362457	0.505937	2.35346	5.39473
1.752	0.388092	0.510875	2.55506	5.49202
1.852	0.397461	0.515757	2.73627	5.5891
1.952	0.40683	0.520582	2.91595	5.68595
2.05199	0.414795	0.525353	3.12689	5.78259
2.15199	0.418549	0.530069	3.32611	5.87901
2.252	0.418549	0.534732	3.50537	5.97521
2.352	0.426361	0.539341	3.66974	6.0712
2.452	0.415741	0.543898	3.82001	6.16697
2.55199	0.402771	0.548402	3.98377	6.26253
2.65199	0.370575	0.552856	4.12238	6.35787
2.752	0.363892	0.557259	4.27313	6.453
2.852	0.374817	0.561611	4.435	6.54792
2.952	0.36731	0.565914	4.58362	6.64263
3.05199	0.406067	0.570168	4.72998	6.73712
3.15199	0.402466	0.574373	4.85083	6.83139
3.252	0.419983	0.578531	4.98767	6.92546
3.352	0.429657	0.582641	5.15985	7.01932
3.452	0.447479	0.586705	5.30597	7.11297
3.55199	0.460754	0.590722	5.44251	7.2064
3.65199	0.4823	0.594694	5.59485	7.29963
3.752	0.495911	0.598621	5.75128	7.39265
3.852	0.499969	0.602503	5.89563	7.48546
3.952	0.501526	0.60634	6.05206	7.57806
4.05199	0.503876	0.610135	6.20581	7.67045
4.15199	0.495911	0.613886	6.32739	7.76264
4.252	0.499817	0.617595	6.49548	7.85462
4.352	0.51355	0.621261	6.64563	7.9464
4.452	0.511383	0.624886	6.79028	8.03797
4.55199	0.501831	0.62847	6.93628	8.12933
4.65199	0.507629	0.632013	7.06751	8.22048
4.752	0.489807	0.635516	7.22565	8.31144
4.852	0.506073	0.63898	7.39191	8.40219
4.952	0.527161	0.642404	7.53394	8.49274
5.05199	0.533081	0.645789	7.66296	8.58308
5.15199	0.523254	0.649136	7.78424	8.67322
5.252	0.52887	0.652446	7.94861	8.76316
5.352	0.523407	0.655717	8.06726	8.8529
5.452	0.527161	0.658952	8.20642	8.94244
5.55199	0.536835	0.66215	8.34644	9.03177
5.65199	0.540588	0.665312	8.47766	9.12091
5.752	0.541077	0.668439	8.62799	9.20984
5.852	0.544647	0.67153	8.7644	9.29858
5.952	0.540588	0.674586	8.88953	9.38712
6.05199	0.550751	0.677608	9.01672	9.47546
6.15199	0.55246	0.680595	9.16296	9.5636
6.252	0.560608	0.683549	9.30768	9.65154
6.352	0.564026	0.68647	9.44031	9.7393
6.452	0.564026	0.689358	9.58093	9.82685
6.55199	0.562469	0.692213	9.71204	9.9142
6.65199	0.552307	0.695036	9.85828	10.0014
6.752	0.562469	0.697827	9.97937	10.0883
6.852	0.56012	0.700587	10.1083	10.1751
6.952	0.56012	0.703316	10.2372	10.2617
7.05199	0.56012	0.706014	10.3542	10.348
7.15199	0.562469	0.708682	10.4794	10.4342
7.252	0.564026	0.71132	10.5964	10.5202
7.352	0.562469	0.713928	10.7216	10.606
7.452	0.56012	0.716507	10.8522	10.6916
7.55199	0.566223	0.719057	10.9542	10.7771
7.65199	0.56012	0.721578	11.0847	10.8623
7.752	0.566223	0.724072	11.2098	10.9473
7.852	0.556213	0.726537	11.3387	11.0322
7.952	0.564331	0.728974	11.452	11.1168
8.05199	0.577942	0.731385	11.5632	11.2013
8.15199	0.571838	0.733768	11.6885	11.2856
8.252	0.577942	0.736125	11.8175	11.3697
8.352	0.579803	0.738455	11.9594	11.4536
8.452	0.589661	0.74076	12.0575	11.5373
8.55199	0.595428	0.743038	12.1824	11.6208
8.65199	0.599182	0.745291	12.3192	11.7041
8.752	0.597473	0.74752	12.4246	11.7873
8.852	0.595276	0.749723	12.5497	11.8703
8.952	0.599335	0.751901	12.6786	11.953
9.05199	0.609192	0.754056	12.8091	12.0356
9.15199	0.609192	0.756186	12.9167	12.118
9.252	0.614807	0.758293	13.0358	12.2003
9.352	0.62262	0.760376	13.155	12.2823
9.452	0.618866	0.762436	13.2684	12.3642
9.55199	0.632782	0.764473	13.4012	12.4458
9.65199	0.630432	0.766488	13.5005	12.5273
9.752	0.626373	0.76848	13.616	12.6086
9.852	0.630737	0.77045	13.7528	12.6898
9.952	0.638245	0.772399	13.8464	12.7707
10.052	0.632629	0.774325	13.946	12.8515
10.152	0.638245	0.776231	14.0514	12.9321
10.252	0.638245	0.778115	14.1746	13.0125
10.352	0.636536	0.779978	14.2896	13.0927
10.452	0.657928	0.781821	14.3835	13.1727
10.552	0.661682	0.783644	14.4948	13.2526
10.652	0.667786	0.785446	14.6042	13.3323
10.752	0.64386	0.787228	14.6977	13.4118
10.852	0.638245	0.788991	14.8112	13.4911
10.952	0.644348	0.790735	14.9185	13.5703
11.052	0.649963	0.792459	15.0339	13.6493
11.152	0.665741	0.794164	15.1434	13.7281
11.252	0.657776	0.79585	15.2523	13.8067
11.352	0.657776	0.797518	15.3347	13.8851
11.452	0.669495	0.799168	15.4459	13.9634
11.552	0.675598	0.800799	15.5436	14.0415
11.652	0.687317	0.802413	15.6531	14.1194
11.752	0.68512	0.804009	15.7468	14.1972
11.852	0.667297	0.805587	15.8583	14.2747
11.952	0.67746	0.807148	15.9614	14.3521
12.052	0.681213	0.808692	16.0436	14.4294
12.152	0.687317	0.810219	16.147	14.5064
12.252	0.692932	0.81173	16.2606	14.5833
12.352	0.692932	0.813224	16.3738	14.66
12.452	0.692932	0.814702	16.4907	14.7366
12.552	0.692932	0.816163	16.573	14.8129
12.652	0.696991	0.817609	16.6667	14.8891
12.752	0.700745	0.819039	16.7741	14.9652
12.852	0.706848	0.820453	16.8677	15.041
12.952	0.712463	0.821852	16.9871	15.1167
13.052	0.712463	0.823236	17.0768	15.1922
13.152	0.712463	0.824605	17.1882	15.2676
13.252	0.708405	0.825959	17.2623	15.3428
13.352	0.704651	0.827298	17.3464	15.4178
13.452	0.710754	0.828623	17.4342	15.4926
13.552	0.71637	0.829933	17.522	15.5673
13.652	0.720428	0.831229	17.6061	15.6418
13.752	0.724182	0.832512	17.6863	15.7162
13.852	0.718079	0.83378	17.7723	15.7904
13.952	0.712463	0.835035	17.8578	15.8644
14.052	0.718567	0.836276	17.958	15.9382
14.152	0.724182	0.837504	18.0513	16.0119
14.252	0.728241	0.838719	18.1355	16.0854
14.352	0.731995	0.839921	18.239	16.1588
14.452	0.720276	0.841109	18.3505	16.232
14.552	0.726379	0.842285	18.438	16.305
14.652	0.731995	0.843449	18.5302	16.3779
14.752	0.727936	0.8446	18.616	16.4506
14.852	0.728241	0.845738	18.7057	16.5231
14.952	0.720276	0.846865	18.7993	16.5955
15.052	0.714172	0.847979	18.8738	16.6677
15.152	0.720764	0.849082	18.9421	16.7398
15.252	0.725891	0.850173	19.0298	16.8116
15.352	0.712463	0.851252	19.12	16.8834
15.452	0.712463	0.85232	19.1919	16.955
15.552	0.718567	0.853377	19.2663	17.0264
15.652	0.724182	0.854422	19.3444	17.0976
15.752	0.716522	0.855456	19.4324	17.1687
15.852	0.720276	0.856479	19.52	17.2397
15.952	0.716217	0.857492	19.6042	17.3104
16.052	0.718567	0.858493	19.6863	17.3811
16.152	0.724182	0.859485	19.7936	17.4515
16.252	0.718079	0.860465	19.8989	17.5218
16.352	0.716522	0.861436	19.9771	17.592
16.452	0.708557	0.862396	20.0574	17.662
16.552	0.708557	0.863346	20.1647	17.7318
16.652	0.708557	0.864286	20.2388	17.8015
16.752	0.708557	0.865216	20.3327	17.871
16.852	0.712616	0.866137	20.4009	17.9404
16.952	0.71637	0.867048	20.5028	18.0096
17.052	0.722473	0.867949	20.5847	18.0787
17.152	0.728088	0.868841	20.6703	18.1476
17.252	0.712463	0.869724	20.7371	18.2163
17.352	0.716522	0.870598	20.8249	18.2849
17.452	0.720276	0.871462	20.8855	18.3534
17.552	0.710602	0.872318	20.9733	18.4217
17.652	0.712463	0.873164	21.0552	18.4898
17.752	0.712463	0.874002	21.1509	18.5578
17.852	0.718567	0.874831	21.235	18.6256
17.952	0.724182	0.875652	21.3347	18.6933
18.052	0.728241	0.876464	21.3969	18.7609
18.152	0.731995	0.877268	21.4753	18.8282
18.252	0.731995	0.878064	21.5847	18.8955
18.352	0.714661	0.878851	21.6667	18.9626
18.452	0.724335	0.87963	21.7505	19.0295
18.552	0.728088	0.880402	21.8171	19.0963
18.652	0.712463	0.881165	21.8989	19.1629
18.752	0.712463	0.881921	21.9614	19.2294
18.852	0.716522	0.882669	22.0396	19.2958
18.952	0.720276	0.883409	22.114	19.3619
19.052	0.726379	0.884142	22.1824	19.428
19.152	0.731995	0.884867	22.2659	19.4939
19.252	0.731995	0.885585	22.3192	19.5596
19.352	0.731995	0.886296	22.385	19.6252
19.452	0.731995	0.887	22.4497	19.6907
19.552	0.726379	0.887696	22.5046	19.756
19.652	0.720276	0.888386	22.5925	19.8212
19.752	0.720276	0.889068	22.6489	19.8862
19.852	0.726379	0.889744	22.7253	19.9511
19.952	0.728241	0.890413	22.7896	20.0158
20.052	0.731995	0.891075	22.8505	20.0804
20.152	0.738098	0.89173	22.9343	20.1448
20.252	0.747772	0.89238	23.0144	20.2091
20.352	0.751526	0.893022	23.092	20.2733
20.452	0.739807	0.893658	23.1746	20.3373
20.552	0.751526	0.894288	23.235	20.4012
20.652	0.757629	0.894912	23.323	20.4649
20.752	0.745422	0.895529	23.3911	20.5285
20.852	0.743866	0.896141	23.4753	20.592
20.952	0.753723	0.896746	23.5493	20.6553
21.052	0.759338	0.897345	23.6238	20.7184
21.152	0.759338	0.897939	23.6997	20.7815
21.252	0.765442	0.898526	23.7603	20.8443
21.352	0.771057	0.899108	23.8249	20.9071
21.452	0.767303	0.899684	23.8777	20.9697
21.552	0.771057	0.900255	23.9516	21.0321
21.652	0.763245	0.90082	24.0278	21.0945
21.752	0.769348	0.90138	24.0964	21.1567
21.852	0.759186	0.901934	24.153	21.2187
21.952	0.759491	0.902483	24.2449	21.2806
22.052	0.767303	0.903026	24.2974	21.3424
22.152	0.771057	0.903564	24.3599	21.404
22.252	0.766998	0.904097	24.4225	21.4655
22.352	0.773407	0.904625	24.4986	21.5269
22.452	0.782776	0.905148	24.563	21.5881
22.552	0.771057	0.905666	24.6394	21.6492
22.652	0.774963	0.906179	24.7194	21.7101
22.752	0.779022	0.906687	24.7817	21.771
22.852	0.778717	0.90719	24.8561	21.8316
22.952	0.751526	0.907689	24.9067	21.8922
23.052	0.751526	0.908182	24.9558	21.9526
23.152	0.751526	0.908671	25.0256	22.0129
23.252	0.757629	0.909156	25.0786	22.073
23.352	0.763245	0.909636	25.1433	22.133
23.452	0.774963	0.910111	25.1997	22.1929
23.552	0.774963	0.910582	25.2485	22.2526
23.652	0.779022	0.911049	25.3035	22.3123
23.752	0.782776	0.911511	25.3697	22.3717
23.852	0.776672	0.911969	25.4147	22.4311
23.952	0.771545	0.912422	25.5005	22.4903
24.052	0.788391	0.912872	25.5769	22.5494
24.152	0.782776	0.913317	25.6491	22.6083
24.252	0.782776	0.913759	25.6997	22.6671
24.352	0.782776	0.914196	25.7388	22.7258
24.452	0.788879	0.914629	25.7896	22.7844
24.552	0.790588	0.915058	25.87	22.8428
24.652	0.782776	0.915483	25.9222	22.9011
24.752	0.794647	0.915905	25.9731	22.9593
24.852	0.798401	0.916322	26.0378	23.0173
24.952	0.798401	0.916736	26.0959	23.0752
25.052	0.798401	0.917146	26.1411	23.133
25.152	0.798401	0.917553	26.2155	23.1907
25.252	0.798401	0.917955	26.2639	23.2482
25.352	0.802795	0.918354	26.323	23.3056
25.452	0.821838	0.91875	26.4067	23.3628
25.552	0.821838	0.919142	26.4888	23.42
25.652	0.811981	0.919531	26.5474	23.477
25.752	0.817932	0.919916	26.5981	23.5339
25.852	0.817932	0.920297	26.6566	23.5907
25.952	0.824036	0.920676	26.7272	23.6473
26.052	0.815735	0.921051	26.7583	23.7038
26.152	0.824036	0.921423	26.8132	23.7602
26.252	0.835754	0.921791	26.8441	23.8164
26.352	0.84137	0.922156	26.8972	23.8726
26.452	0.839325	0.922518	26.9436	23.9286
26.552	0.829651	0.922877	26.9949	23.9845
26.652	0.837463	0.923233	27.0436	24.0402
26.752	0.837463	0.923586	27.0941	24.0959
26.852	0.837463	0.923936	27.1489	24.1514
26.952	0.837463	0.924283	27.1997	24.2068
27.052	0.843567	0.924627	27.2429	24.262
27.152	0.845123	0.924967	27.2896	24.3172
27.252	0.837616	0.925305	27.3522	24.3722
27.352	0.845123	0.925641	27.4088	24.4271
27.452	0.841675	0.925973	27.4614	24.4819
27.552	0.849182	0.926302	27.5124	24.5365
27.652	0.843414	0.926629	27.5629	24.5911
27.752	0.845276	0.926953	27.6177	24.6455
27.852	0.851379	0.927275	27.6863	24.6998
27.952	0.856995	0.927593	27.7366	24.754
28.052	0.861053	0.927909	27.7741	24.808
28.152	0.87262	0.928223	27.823	24.8619
28.252	0.87262	0.928534	27.8831	24.9158
28.352	0.87262	0.928842	27.9282	24.9695
28.452	0.878723	0.929148	27.9769	25.023
28.552	0.888397	0.929451	28.0378	25.0765
28.652	0.892151	0.929752	28.0764	25.1298
28.752	0.898254	0.93005	28.1216	25.183
28.852	0.90387	0.930346	28.1586	25.2361
28.952	0.90387	0.93064	28.1958	25.2891
29.052	0.90387	0.930931	28.2527	25.342
29.152	0.901825	0.93122	28.305	25.3947
29.252	0.906067	0.931507	28.3542	25.4474
29.352	0.911682	0.931792	28.4069	25.4999
29.452	0.911682	0.932074	28.4614	25.5523
29.552	0.90387	0.932354	28.5122	25.6046
29.652	0.917786	0.932632	28.5591	25.6567
29.752	0.923401	0.932907	28.6099	25.7088
29.852	0.92746	0.933181	28.6489	25.7607
29.952	0.931213	0.933452	28.7038	25.8125
30.052	0.923401	0.933721	28.7503	25.8642
30.152	0.923401	0.933989	28.8035	25.9158
30.252	0.929504	0.934254	28.8459	25.9673
30.352	0.93512	0.934517	28.903	26.0187
30.452	0.92746	0.934778	28.9575	26.0699
30.552	0.937317	0.935037	28.9888	26.1211
30.652	0.936829	0.935295	29.012	26.1721
30.752	0.931213	0.93555	29.0669	26.223
30.852	0.931213	0.935803	29.116	26.2738
30.952	0.935272	0.936055	29.1625	26.3245
31.052	0.945129	0.936305	29.2017	26.375
31.152	0.946686	0.936552	29.2585	26.4255
31.252	0.95105	0.936798	29.3208	26.4758
31.352	0.954498	0.937043	29.342	26.5261
31.452	0.956848	0.937285	29.3816	26.5762
31.552	0.950745	0.937526	29.4224	26.6262
31.652	0.950745	0.937765	29.4733	26.6761
31.752	0.956848	0.938002	29.5103	26.7259
31.852	0.962463	0.938238	29.5513	26.7756
31.952	0.9487	0.938471	29.5842	26.8252
32.052	0.946838	0.938704	29.653	26.8746
32.152	0.939026	0.938934	29.7034	26.924
32.252	0.939026	0.939163	29.7449	26.9732
32.352	0.945129	0.939391	29.7834	27.0224
32.452	0.946686	0.939616	29.8152	27.0714
32.552	0.946991	0.939841	29.8599	27.1203
32.652	0.950745	0.940063	29.9069	27.1691
32.752	0.950745	0.940284	29.9575	27.2178
32.852	0.956848	0.940504	29.9888	27.2664
32.952	0.950745	0.940722	30.0278	27.3149
33.052	0.942932	0.940939	30.0864	27.3633
33.152	0.942932	0.941154	30.1155	27.4115
33.252	0.946991	0.941368	30.1489	27.4597
33.352	0.958557	0.94158	30.1839	27.5078
33.452	0.958557	0.941791	30.2253	27.5557
33.552	0.958557	0.942	30.2817	27.6036
33.652	0.964661	0.942209	30.3091	27.6513
33.752	0.970276	0.942415	30.35	27.6989
33.852	0.966522	0.942621	30.3933	27.7465
33.952	0.960114	0.942825	30.438	27.7939
34.052	0.954803	0.943028	30.4753	27.8412
34.152	0.958557	0.943229	30.5276	27.8884
34.252	0.964661	0.943429	30.5788	27.9355
34.352	0.970276	0.943628	30.6155	27.9825
34.452	0.964661	0.943826	30.6472	28.0294
34.552	0.966217	0.944022	30.6919	28.0762
34.652	0.966522	0.944217	30.735	28.1229
34.752	0.964172	0.944411	30.7737	28.1695
34.852	0.976379	0.944604	30.803	28.216
34.952	0.970276	0.944796	30.8464	28.2624
35.052	0.974335	0.944986	30.8911	28.3087
35.152	0.978088	0.945175	30.9224	28.3549
35.252	0.978088	0.945364	30.9594	28.4009
35.352	0.995911	0.945551	31.0144	28.4469
35.452	0.993713	0.945736	31.0355	28.4928
35.552	1.00153	0.945921	31.0866	28.5386
35.652	0.98761	0.946105	31.1177	28.5842
35.752	0.981995	0.946287	31.1685	28.6298
35.852	0.981995	0.946469	31.2253	28.6753
35.952	0.988098	0.946649	31.2444	28.7207
36.052	0.993713	0.946829	31.2681	28.7659
36.152	0.993713	0.947007	31.3132	28.8111
36.252	0.988098	0.947184	31.3677	28.8562
36.352	0.995422	0.947361	31.4006	28.9011
36.452	0.993866	0.947536	31.4441	28.946
36.552	0.99762	0.94771	31.481	28.9908
36.652	0.99762	0.947884	31.5241	29.0355
36.752	0.989807	0.948056	31.5628	29.08
36.852	0.984039	0.948227	31.6021	29.1245
36.952	0.985901	0.948398	31.6411	29.1689
37.052	0.985901	0.948568	31.6843	29.2132
37.152	0.985901	0.948736	31.7271	29.2574
37.252	0.983856	0.948904	31.7659	29.3014
37.352	0.970276	0.949071	31.8054	29.3454
37.452	0.981995	0.949237	31.8542	29.3893
37.552	0.976379	0.949402	31.8811	29.4331
37.652	0.981995	0.949566	31.9263	29.4768
37.752	0.981995	0.949729	31.9653	29.5204
37.852	0.986053	0.949892	32.0083	29.5639
37.952	0.989807	0.950053	32.0416	29.6073
38.052	0.989807	0.950214	32.0825	29.6507
38.152	0.995911	0.950374	32.1179	29.6939
38.252	1.00153	0.950533	32.1606	29.737
38.352	1.00558	0.950691	32.1936	29.78
38.452	0.99762	0.950849	32.2214	29.823
38.552	0.978088	0.951006	32.27	29.8658
38.652	0.980133	0.951162	32.3015	29.9085
38.752	0.986053	0.951317	32.3481	29.9512
38.852	0.985748	0.951471	32.3775	29.9938
38.952	0.970276	0.951625	32.4106	30.0362
39.052	0.970276	0.951778	32.446	30.0786
39.152	0.968567	0.95193	32.4749	30.1209
39.252	0.974182	0.952082	32.5066	30.163
39.352	0.974182	0.952232	32.5513	30.2051
39.452	0.972137	0.952382	32.5784	30.2471
39.552	0.970276	0.952532	32.6082	30.289
39.652	0.958557	0.95268	32.6313	30.3308
39.752	0.964661	0.952828	32.6685	30.3726
39.852	0.974335	0.952976	32.7075	30.4142
39.952	0.978088	0.953122	32.7505	30.4557
40.052	0.978088	0.953268	32.7817	30.4972
40.152	0.978088	0.953414	32.8249	30.5385
40.252	0.980133	0.953558	32.8441	30.5798
40.352	0.978241	0.953702	32.8677	30.621
40.452	0.958405	0.953846	32.9106	30.662
40.552	0.954651	0.953988	32.9456	30.703
40.652	0.95871	0.95413	32.9655	30.7439
40.752	0.95871	0.954272	32.9966	30.7847
40.852	0.950745	0.954413	33.0317	30.8255
40.952	0.939026	0.954553	33.0591	30.8661
41.052	0.945129	0.954693	33.0941	30.9066
41.152	0.950745	0.954832	33.1179	30.9471
41.252	0.939026	0.95497	33.1667	30.9875
41.352	0.943085	0.955108	33.1819	31.0277
41.452	0.945129	0.955246	33.2332	31.0679
41.552	0.950745	0.955383	33.27	31.108
41.652	0.956848	0.955519	33.3091	31.148
41.752	0.962463	0.955655	33.3403	31.1879
41.852	0.936829	0.95579	33.3777	31.2278
41.952	0.923401	0.955924	33.3967	31.2675
42.052	0.929504	0.956058	33.4265	31.3072
42.152	0.93512	0.956192	33.4614	31.3467
42.252	0.93512	0.956325	33.4827	31.3862
42.352	0.945282	0.956458	33.5144	31.4256
42.452	0.942932	0.95659	33.5355	31.4649
42.552	0.949036	0.956721	33.5708	31.5042
42.652	0.954651	0.956852	33.5903	31.5433
42.752	0.954651	0.956983	33.6196	31.5824
42.852	0.95871	0.957113	33.6294	31.6213
42.952	0.954651	0.957243	33.6685	31.6602
43.052	0.960754	0.957372	33.6956	31.699
43.152	0.96637	0.9575	33.7136	31.7377
43.252	0.95636	0.957628	33.7505	31.7763
43.352	0.950745	0.957756	33.7875	31.8149
43.452	0.950745	0.957883	33.823	31.8533
43.552	0.954803	0.95801	33.8481	31.8917
43.652	0.946838	0.958137	33.8714	31.93
43.752	0.952942	0.958263	33.9167	31.9682
43.852	0.950745	0.958388	33.9436	32.0063
43.952	0.958557	0.958513	33.9733	32.0443
44.052	0.952789	0.958638	33.9888	32.0823
44.152	0.954651	0.958762	34.0261	32.1202
44.252	0.954651	0.958886	34.0647	32.1579
44.352	0.946991	0.959009	34.0944	32.1956
44.452	0.942932	0.959132	34.1019	32.2333
44.552	0.942932	0.959255	34.1316	32.2708
44.652	0.936829	0.959377	34.1606	32.3083
44.752	0.937317	0.959499	34.1936	32.3456
44.852	0.942932	0.95962	34.2233	32.3829
44.952	0.946991	0.959741	34.2486	32.4201
45.052	0.950745	0.959862	34.2817	32.4573
45.152	0.950745	0.959982	34.3091	32.4943
45.252	0.956848	0.960102	34.3403	32.5313
45.352	0.95636	0.960221	34.3794	32.5681
45.452	0.954803	0.96034	34.4225	32.6049
45.552	0.946838	0.960459	34.4339	32.6417
45.652	0.946838	0.960578	34.4614	32.6783
45.752	0.952942	0.960696	34.4927	32.7149
45.852	0.958557	0.960813	34.5083	32.7514
45.952	0.950745	0.960931	34.5396	32.7878
46.052	0.954803	0.961048	34.5708	32.8241
46.152	0.958557	0.961164	34.5903	32.8603
46.252	0.964661	0.961281	34.6138	32.8965
46.352	0.970276	0.961397	34.6294	32.9326
46.452	0.972321	0.961513	34.6489	32.9686
46.552	0.974182	0.961628	34.6919	33.0045
46.652	0.974182	0.961743	34.7192	33.0403
46.752	0.978241	0.961858	34.7429	33.0761
46.852	0.981995	0.961972	34.77	33.1118
46.952	0.981995	0.962086	34.7974	33.1474
47.052	0.988098	0.9622	34.8403	33.1829
47.152	0.993713	0.962314	34.8636	33.2184
47.252	0.98761	0.962427	34.8952	33.2538
47.352	0.993866	0.96254	34.9067	33.2891
47.452	0.99762	0.962652	34.9302	33.3243
47.552	0.995911	0.962765	34.9575	33.3594
47.652	1.00558	0.962877	34.9847	33.3945
47.752	1.00528	0.962988	35.0066	33.4295
47.852	1.00153	0.9631	35.0396	33.4644
47.952	0.989807	0.963211	35.0688	33.4992
48.052	0.995911	0.963322	35.0786	33.534
48.152	1.00153	0.963432	35.0981	33.5687
48.252	0.989807	0.963543	35.1355	33.6033
48.352	0.993866	0.963653	35.1725	33.6378
48.452	0.991516	0.963763	35.2034	33.6723
48.552	0.984192	0.963872	35.2175	33.7067
48.652	0.989807	0.963982	35.2524	33.741
48.752	0.985748	0.964091	35.2778	33.7752
48.852	0.981995	0.9642	35.3152	33.8094
48.952	0.981995	0.964308	35.3286	33.8435
49.052	0.974335	0.964416	35.3558	33.8775
49.152	0.978088	0.964524	35.3874	33.9114
49.252	0.984192	0.964632	35.4045	33.9453
49.352	0.989807	0.96474	35.4128	33.979
49.452	0.981995	0.964847	35.4497	34.0128
49.552	0.981995	0.964954	35.4614	34.0464
49.652	0.986053	0.965061	35.481	34.08
49.752	0.989807	0.965168	35.5042	34.1134
49.852	0.997467	0.965274	35.5358	34.1469
49.952	0.988098	0.96538	35.553	34.1802
50.052	0.993713	0.965486	35.5669	34.2135
50.152	0.979797	0.965592	35.5925	34.2467
50.252	0.978241	0.965697	35.6136	34.2798
50.352	0.988098	0.965803	35.6294	34.3129
50.452	0.993713	0.965908	35.653	34.3459
50.552	0.98761	0.966013	35.6741	34.3788
50.652	0.981995	0.966117	35.688	34.4116
50.752	0.991852	0.966222	35.7136	34.4444
50.852	0.993713	0.966326	35.7429	34.4771
50.952	0.997772	0.96643	35.7603	34.5097
51.052	0.989807	0.966534	35.7896	34.5422
51.152	0.989807	0.966637	35.8191	34.5747
51.252	0.989807	0.966741	35.8422	34.6071
51.352	0.989807	0.966844	35.8481	34.6395
51.452	0.983704	0.966947	35.866	34.6717
51.552	0.976379	0.96705	35.8891	34.7039
51.652	0.993713	0.967153	35.9185	34.7361
51.752	0.974335	0.967255	35.9339	34.7681
51.852	0.985748	0.967357	35.9636	34.8001
51.952	0.981995	0.96746	35.9888	34.832
52.052	0.981995	0.967561	35.9944	34.8639
52.152	0.981995	0.967663	36.0202	34.8957
52.252	0.988098	0.967765	36.0455	34.9274
52.352	0.98761	0.967866	36.0708	34.959
52.452	0.981995	0.967967	36.0903	34.9906
52.552	0.981995	0.968068	36.0959	35.0221
52.652	0.981995	0.968169	36.1218	35.0535
52.752	0.981995	0.96827	36.1489	35.0849
52.852	0.980286	0.96837	36.1824	35.1162
52.952	0.979797	0.968471	36.2075	35.1474
53.052	0.974182	0.968571	36.223	35.1786
53.152	0.974182	0.968671	36.2388	35.2097
53.252	0.974182	0.968771	36.2644	35.2407
53.352	0.95636	0.968871	36.2874	35.2717
53.452	0.950745	0.96897	36.3054	35.3026
53.552	0.954803	0.96907	36.3403	35.3334
53.652	0.96637	0.969169	36.3599	35.3642
53.752	0.962311	0.969268	36.3931	35.3948
53.852	0.956848	0.969367	36.4224	35.4255
53.952	0.962463	0.969466	36.4341	35.456
54.052	0.962463	0.969564	36.4436	35.4865
54.152	0.962463	0.969663	36.4614	35.5169
54.252	0.968567	0.969761	36.4929	35.5473
54.352	0.985901	0.969859	36.51	35.5776
54.452	0.985901	0.969957	36.5339	35.6078
54.552	0.985901	0.970055	36.5669	35.638
54.652	0.983856	0.970153	36.5864	35.6681
54.752	0.981995	0.97025	36.5981	35.6981
54.852	0.970276	0.970348	36.6216	35.7281
54.952	0.970276	0.970445	36.6411	35.758
55.052	0.970276	0.970542	36.6606	35.7878
55.152	0.966217	0.97064	36.6685	35.8176
55.252	0.968567	0.970736	36.688	35.8473
55.352	0.974182	0.970833	36.7253	35.8769
55.452	0.974182	0.97093	36.7505	35.9065
55.552	0.974182	0.971026	36.7622	35.936
55.652	0.978241	0.971123	36.7874	35.9654
55.752	0.968079	0.971219	36.8074	35.9948
55.852	0.962463	0.971315	36.8208	36.0241
55.952	0.968567	0.971411	36.8444	36.0534
56.052	0.981995	0.971507	36.8636	36.0826
56.152	0.981995	0.971603	36.8911	36.1117
56.252	0.981995	0.971699	36.8989	36.1408
56.352	0.974335	0.971794	36.9185	36.1698
56.452	0.978088	0.97189	36.9285	36.1987
56.552	0.97403	0.971985	36.9577	36.2276
56.652	0.976379	0.97208	36.9749	36.2564
56.752	0.981995	0.972175	36.9888	36.2852
56.852	0.974182	0.97227	37.0083	36.3138
56.952	0.968079	0.972365	37.0278	36.3425
57.052	0.970276	0.97246	37.0474	36.371
57.152	0.974335	0.972554	37.0806	36.3995
57.252	0.976379	0.972649	37.1021	36.428
57.352	0.985748	0.972743	37.1216	36.4564
57.452	0.970276	0.972838	37.135	36.4847
57.552	0.976379	0.972932	37.153	36.5129
57.652	0.993713	0.973026	37.1746	36.5411
57.752	0.98761	0.97312	37.1997	36.5692
57.852	0.986053	0.973214	37.2192	36.5973
57.952	0.978088	0.973307	37.2449	36.6253
58.052	0.978088	0.973401	37.27	36.6533
58.152	0.978088	0.973495	37.2797	36.6812
58.252	0.970276	0.973588	37.2974	36.709
58.352	0.976379	0.973681	37.3247	36.7368
58.452	0.981995	0.973775	37.3464	36.7645
58.552	0.974182	0.973868	37.3716	36.7921
58.652	0.968079	0.973961	37.3911	36.8197
58.752	0.962463	0.974054	37.4066	36.8472
58.852	0.954803	0.974147	37.4147	36.8747
58.952	0.958557	0.974239	37.4419	36.9021
59.052	0.958557	0.974332	37.4558	36.9295
59.152	0.958557	0.974425	37.481	36.9568
59.252	0.958557	0.974517	37.4927	36.984
59.352	0.964661	0.974609	37.5061	37.0112
59.452	0.970276	0.974702	37.52	37.0383
59.552	0.970276	0.974794	37.5396	37.0653
59.652	0.970276	0.974886	37.5513	37.0923
59.752	0.976379	0.974978	37.5769	37.1193
59.852	0.981995	0.97507	37.6021	37.1462
59.952	0.981995	0.975162	37.6138	37.173
60.052	0.975891	0.975254	37.6411	37.1997
60.152	0.976379	0.975345	37.6528	37.2264
60.252	0.978241	0.975437	37.6703	37.2531
60.352	0.981995	0.975528	37.6685	37.2797
60.452	0.981995	0.97562	37.688	37.3062
60.552	0.977936	0.975711	37.7153	37.3327
60.652	0.968567	0.975802	37.7332	37.3591
60.752	0.978241	0.975893	37.7466	37.3855
60.852	0.981995	0.975985	37.7661	37.4118
60.952	0.981995	0.976076	37.7737	37.438
61.052	0.981995	0.976166	37.7817	37.4642
61.152	0.981995	0.976257	37.8074	37.4904
61.252	0.988098	0.976348	37.8325	37.5164
61.352	0.993713	0.976439	37.8521	37.5425
61.452	0.993713	0.976529	37.8716	37.5684
61.552	0.970276	0.97662	37.8874	37.5943
61.652	0.970276	0.97671	37.9185	37.6202
61.752	0.974335	0.976801	37.9241	37.646
61.852	0.964172	0.976891	37.9441	37.6717
61.952	0.964661	0.976981	37.9692	37.6974
62.052	0.970276	0.977071	37.981	37.723
62.152	0.981995	0.977161	38.0005	37.7486
62.252	0.981995	0.977251	38.0122	37.7741
62.352	0.981995	0.977341	38.0374	37.7996
62.452	0.974335	0.977431	38.0396	37.825
62.552	0.978088	0.977521	38.055	37.8504
62.652	0.995911	0.977611	38.0708	37.8757
62.752	0.978088	0.9777	38.0903	37.9009
62.852	0.989807	0.97779	38.1061	37.9261
62.952	0.978088	0.977879	38.1294	37.9512
63.052	0.978088	0.977969	38.1311	37.9763
63.152	0.984192	0.978058	38.145	38.0013
63.252	0.989807	0.978148	38.1685	38.0263
63.352	0.986053	0.978237	38.1839	38.0512
63.452	0.989807	0.978326	38.1997	38.0761
63.552	0.989807	0.978415	38.2075	38.1009
63.652	0.981995	0.978504	38.2192	38.1257
63.752	0.981995	0.978593	38.2271	38.1504
63.852	0.988098	0.978682	38.2405	38.175
63.952	0.993713	0.978771	38.2425	38.1996
64.052	0.993713	0.97886	38.2583	38.2242
64.152	0.981995	0.978948	38.2778	38.2487
64.252	0.981995	0.979037	38.3015	38.2731
64.352	0.981995	0.979125	38.3286	38.2975
64.452	0.993713	0.979214	38.3481	38.3219
64.552	0.986053	0.979302	38.3519	38.3461
64.652	1.00372	0.979391	38.3716	38.3704
64.752	1.00934	0.979479	38.385	38.3946
64.852	1.00934	0.979567	38.405	38.4187
64.952	1.00558	0.979656	38.4224	38.4428
65.052	1.00934	0.979744	38.4419	38.4668
65.152	1.01138	0.979832	38.438	38.4908
65.252	1.01324	0.97992	38.4573	38.5147
65.352	1.01324	0.980008	38.4731	38.5385
65.452	1.00714	0.980096	38.4927	38.5624
65.552	1.00763	0.980184	38.5122	38.5861
65.652	1.00543	0.980272	38.5358	38.6098
65.752	0.991669	0.980359	38.5513	38.6335
65.852	0.99762	0.980447	38.5647	38.6571
65.952	0.985901	0.980535	38.573	38.6807
66.052	0.985901	0.980622	38.5981	38.7042
66.152	0.992004	0.98071	38.6099	38.7277
66.252	0.985748	0.980797	38.6294	38.7511
66.352	0.997772	0.980885	38.6294	38.7744
66.452	0.989807	0.980972	38.6469	38.7977
66.552	0.988098	0.981059	38.6646	38.821
66.652	1.00543	0.981146	38.6861	38.8442
66.752	1.00543	0.981234	38.7114	38.8674
66.852	1.0112	0.981321	38.7114	38.8905
66.952	1.00372	0.981408	38.731	38.9136
67.052	1.00528	0.981495	38.7505	38.9366
67.152	0.993713	0.981582	38.7741	38.9595
67.252	0.999817	0.981669	38.7855	38.9824
67.352	1.01715	0.981756	38.8013	39.0053
67.452	1.02121	0.981843	38.8091	39.0281
67.552	1.02667	0.981929	38.8347	39.0509
67.652	1.00934	0.982016	38.8716	39.0736
67.752	1.01544	0.982103	38.8833	39.0963
67.852	1.03278	0.982189	38.9069	39.1189
67.952	1.02902	0.982276	38.9006	39.1415
68.052	1.03278	0.982362	38.9185	39.164
68.152	1.017	0.982449	38.9339	39.1865
68.252	1.01935	0.982535	38.948	39.2089
68.352	1.01324	0.982622	38.9731	39.2313
68.452	1.01495	0.982708	38.9866	39.2536
68.552	1.0134	0.982794	39.0046	39.2759
68.652	1.00934	0.982881	39.0161	39.2981
68.752	1.01544	0.982967	39.0356	39.3203
68.852	1.01495	0.983053	39.055	39.3425
68.952	1.0134	0.983139	39.0652	39.3646
69.052	1.01715	0.983225	39.0903	39.3866
69.152	1.01309	0.983311	39.0959	39.4086
69.252	1.01544	0.983397	39.1042	39.4306
69.352	1.01324	0.983483	39.1335	39.4525
69.452	1.01324	0.983569	39.1489	39.4743
69.552	1.02716	0.983655	39.1606	39.4961
69.652	1.03683	0.98374	39.1685	39.5179
69.752	1.04059	0.983826	39.1746	39.5396
69.852	1.05231	0.983912	39.1919	39.5613
69.952	1.04059	0.983997	39.1936	39.5829
70.052	1.04669	0.984083	39.1997	39.6045
70.152	1.05792	0.984168	39.2192	39.626
70.252	1.05637	0.984254	39.2269	39.6475
70.352	1.06012	0.984339	39.2349	39.669
70.452	1.04434	0.984425	39.2349	39.6904
70.552	1.04059	0.98451	39.2444	39.7117
70.652	1.04059	0.984595	39.2583	39.733
70.752	1.05841	0.984681	39.27	39.7543
70.852	1.05792	0.984766	39.2776	39.7755
70.952	1.05231	0.984851	39.2817	39.7966
71.052	1.06012	0.984936	39.3013	39.8178
71.152	1.06418	0.985021	39.3147	39.8389
71.252	1.07965	0.985107	39.3208	39.8599
71.352	1.07559	0.985192	39.3347	39.8809
71.452	1.06403	0.985277	39.3599	39.9018
71.552	1.07013	0.985362	39.3655	39.9227
71.652	1.07574	0.985446	39.3716	39.9436
71.752	1.06964	0.985531	39.3911	39.9644
71.852	1.06403	0.985616	39.4106	39.9851
71.952	1.05637	0.985701	39.4185	40.0059
72.052	1.06012	0.985786	39.4378	40.0265
72.152	1.06012	0.98587	39.4419	40.0472
72.252	1.07404	0.985955	39.4614	40.0678
72.352	1.07184	0.98604	39.4731	40.0883
72.452	1.06778	0.986124	39.4788	40.1088
72.552	1.07184	0.986209	39.4927	40.1293
72.652	1.06403	0.986293	39.5083	40.1497
72.752	1.05792	0.986378	39.52	40.17
72.852	1.07184	0.986462	39.5317	40.1904
72.952	1.06573	0.986547	39.5396	40.2107
73.052	1.0484	0.986631	39.5513	40.2309
73.152	1.0484	0.986715	39.5725	40.2511
73.252	1.0545	0.986799	39.5769	40.2712
73.352	1.06403	0.986884	39.5903	40.2914
73.452	1.06403	0.986968	39.5959	40.3114
73.552	1.06808	0.987052	39.6099	40.3315
73.652	1.07965	0.987136	39.6177	40.3514
73.752	1.07184	0.98722	39.637	40.3714
73.852	1.07184	0.987304	39.6489	40.3913
73.952	1.07965	0.987388	39.6647	40.4111
74.052	1.08575	0.987472	39.6763	40.4309
74.152	1.08731	0.987556	39.688	40.4507
74.252	1.08356	0.98764	39.6958	40.4705
74.352	1.07184	0.987724	39.7136	40.4901
74.452	1.0759	0.987808	39.7505	40.5098
74.552	1.09137	0.987892	39.7505	40.5294
74.652	1.08527	0.987975	39.77	40.549
74.752	1.07965	0.988059	39.7778	40.5685
74.852	1.08575	0.988143	39.7896	40.588
74.952	1.09512	0.988226	39.8208	40.6074
75.052	1.09137	0.98831	39.8147	40.6268
75.152	1.09137	0.988393	39.8327	40.6461
75.252	1.09137	0.988477	39.8481	40.6655
75.352	1.09137	0.98856	39.856	40.6847
75.452	1.07745	0.988644	39.8636	40.704
75.552	1.0759	0.988727	39.8794	40.7232
75.652	1.07965	0.988811	39.8989	40.7423
75.752	1.07965	0.988894	39.9167	40.7614
75.852	1.07559	0.988977	39.9302	40.7805
75.952	1.07184	0.989061	39.9436	40.7995
76.052	1.07794	0.989144	39.9538	40.8185
76.152	1.07745	0.989227	39.973	40.8375
76.252	1.07184	0.98931	39.9811	40.8564
76.352	1.06012	0.989394	40.0027	40.8752
76.452	1.06622	0.989477	40.0161	40.8941
76.552	1.06403	0.98956	40.0278	40.9129
76.652	1.06403	0.989643	40.0494	40.9316
76.752	1.06403	0.989726	40.0591	40.9503
76.852	1.06808	0.989809	40.0688	40.969
76.952	1.07184	0.989892	40.0786	40.9876
77.052	1.06778	0.989975	40.0925	41.0062
77.152	1.04059	0.990057	40.1038	41.0248
77.252	1.05841	0.99014	40.1099	41.0433
77.352	1.06403	0.990223	40.1294	41.0618
77.452	1.06027	0.990306	40.1433	41.0802
77.552	1.07184	0.990389	40.1448	41.0986
77.652	1.06403	0.990471	40.1647	41.1169
77.752	1.06403	0.990554	40.1802	41.1353
77.852	1.05792	0.990637	40.188	41.1535
77.952	1.06012	0.990719	40.1936	41.1718
78.052	1.06012	0.990802	40.2136	41.19
78.152	1.06012	0.990884	40.231	41.2081
78.252	1.0484	0.990967	40.2427	41.2263
78.352	1.0545	0.991049	40.2622	41.2444
78.452	1.07184	0.991132	40.268	41.2624
78.552	1.06573	0.991214	40.2739	41.2804
78.652	1.05231	0.991297	40.2816	41.2984
78.752	1.05231	0.991379	40.2896	41.3163
78.852	1.04465	0.991461	40.3035	41.3342
78.952	1.0484	0.991544	40.3225	41.3521
79.052	1.05435	0.991626	40.3286	41.3699
79.152	1.05621	0.991708	40.3481	41.3877
79.252	1.05637	0.99179	40.3519	41.4054
79.352	1.06012	0.991873	40.364	41.4231
79.452	1.05402	0.991955	40.3872	41.4408
79.552	1.04279	0.992037	40.3948	41.4584
79.652	1.04434	0.992119	40.3969	41.476
79.752	1.04059	0.992201	40.3989	41.4936
79.852	1.04669	0.992283	40.4144	41.5111
79.952	1.05011	0.992365	40.4185	41.5286
80.052	1.04449	0.992447	40.4302	41.5461
80.152	1.04855	0.992529	40.4419	41.5635
80.252	1.06012	0.992611	40.4614	41.5809
80.352	1.04434	0.992693	40.4636	41.5982
80.452	1.04059	0.992774	40.4749	41.6155
80.552	1.04059	0.992856	40.4771	41.6328
80.652	1.03278	0.992938	40.4888	41.65
80.752	1.02667	0.99302	40.5042	41.6672
80.852	1.02716	0.993101	40.52	41.6843
80.952	1.02106	0.993183	40.5317	41.7015
81.052	1.02512	0.993265	40.5396	41.7186
81.152	1.02887	0.993346	40.5452	41.7356
81.252	1.02887	0.993428	40.5513	41.7526
81.352	1.03278	0.99351	40.5691	41.7696
81.452	1.03888	0.993591	40.5866	41.7865
81.552	1.02667	0.993673	40.6038	41.8034
81.652	1.02106	0.993754	40.6099	41.8203
81.752	1.02887	0.993835	40.6136	41.8372
81.852	1.02106	0.993917	40.6099	41.854
81.952	1.02106	0.993998	40.6355	41.8707
82.052	1.02106	0.99408	40.6528	41.8875
82.152	1.01544	0.994161	40.6663	41.9041
82.252	1.02106	0.994242	40.6608	41.9208
82.352	1.02667	0.994323	40.6763	41.9374
82.452	1.00934	0.994405	40.6917	41.954
82.552	1.00934	0.994486	40.6997	41.9706
82.652	1.00934	0.994567	40.7053	41.9871
82.752	1.00763	0.994648	40.7075	42.0036
82.852	1.02106	0.994729	40.7253	42.02
82.952	1.02106	0.99481	40.7464	42.0365
83.052	1.00323	0.994892	40.7505	42.0528
83.152	1.00934	0.994973	40.7444	42.0692
83.252	1.00153	0.995054	40.7583	42.0855
83.352	1.00763	0.995135	40.7858	42.1018
83.452	1.00919	0.995215	40.7816	42.118
83.552	1.00543	0.995296	40.7875	42.1342
83.652	1.00949	0.995377	40.7935	42.1504
83.752	1.00714	0.995458	40.8011	42.1666
83.852	1.00934	0.995539	40.8091	42.1827
83.952	1.00934	0.99562	40.8208	42.1987
84.052	1.01544	0.995701	40.8403	42.2148
84.152	1.01324	0.995781	40.8481	42.2308
84.252	1.0173	0.995862	40.8619	42.2468
84.352	1.02106	0.995943	40.8716	42.2627
84.452	1.02106	0.996023	40.8757	42.2786
84.552	1.01138	0.996104	40.8989	42.2945
84.652	1.02496	0.996185	40.9045	42.3104
84.752	1.01886	0.996265	40.9067	42.3262
84.852	1.0173	0.996346	40.9263	42.3419
84.952	1.02106	0.996426	40.9339	42.3577
85.052	1.02106	0.996507	40.9441	42.3734
85.152	1.02716	0.996587	40.9475	42.3891
85.252	1.03278	0.996668	40.9536	42.4047
85.352	1.03448	0.996748	40.9772	42.4203
85.452	1.02887	0.996828	40.9888	42.4359
85.552	1.01309	0.996909	40.9888	42.4515
85.652	1.00934	0.996989	41.0042	42.467
85.752	1.01544	0.997069	41.0261	42.4825
85.852	1.01324	0.99715	41.0317	42.4979
85.952	1.01324	0.99723	41.0435	42.5133
86.052	1.01324	0.99731	41.0493	42.5287
86.152	1.01324	0.99739	41.0669	42.5441
86.252	1.0173	0.997471	41.0786	42.5594
86.352	1.01495	0.997551	41.0864	42.5747
86.452	1.00934	0.997631	41.0981	42.5899
86.552	1.00934	0.997711	41.1099	42.6052
86.652	1.01138	0.997791	41.1058	42.6204
86.752	1.00543	0.997871	41.1179	42.6355
86.852	1.00949	0.997951	41.1411	42.6507
86.952	1.00714	0.998031	41.1311	42.6658
87.052	1.00153	0.998111	41.1433	42.6808
87.152	1.00153	0.998191	41.1526	42.6959
87.252	0.995911	0.998271	41.1606	42.7109
87.352	0.997467	0.998351	41.1863	42.7258
87.452	0.993713	0.99843	41.2036	42.7408
87.552	0.993713	0.99851	41.2114	42.7557
87.652	0.995422	0.99859	41.2155	42.7706
87.752	0.989807	0.99867	41.2209	42.7854
87.852	0.993866	0.99875	41.223	42.8003
87.952	0.989807	0.998829	41.2311	42.815
88.052	1.00153	0.998909	41.2466	42.8298
88.152	1.00763	0.998989	41.2542	42.8445
88.252	1.01324	0.999068	41.2505	42.8592
88.352	1.00153	0.999148	41.2622	42.8739
88.452	0.997467	0.999227	41.2878	42.8885
88.552	0.997772	0.999307	41.3013	42.9031
88.652	1.00934	0.999386	41.3069	42.9177
88.752	1.00763	0.999466	41.3171	42.9323
88.852	1.00714	0.999545	41.3169	42.9468
88.952	1.01935	0.999625	41.3286	42.9613
89.052	1.01324	0.999704	41.3481	42.9757
89.152	1.0112	0.999784	41.3502	42.9902
89.252	1.00934	0.999863	41.3716	43.0045
89.352	1.00528	0.999942	41.3794	43.0189
89.452	0.989807	1.00002	41.3772	43.0333
89.552	0.995911	1.0001	41.3952	43.0476
89.652	1.01324	1.00018	41.4026	43.0618
89.752	1.0112	1.00026	41.4086	43.0761
89.852	1.00153	1.00034	41.4185	43.0903
89.952	1.00153	1.00042	41.4185	43.1045
90.052	0.997467	1.0005	41.4263	43.1187
90.152	0.999817	1.00058	41.4339	43.1328
90.252	0.98761	1.00066	41.438	43.1469
90.352	0.981995	1.00073	41.4436	43.161
90.452	0.978241	1.00081	41.4575	43.175
90.552	0.981995	1.00089	41.4753	43.189
90.652	0.977936	1.00097	41.4888	43.203
90.752	0.980286	1.00105	41.5005	43.217
90.852	0.968079	1.00113	41.5042	43.2309
90.952	0.970276	1.00121	41.5122	43.2448
91.052	0.970276	1.00129	41.5163	43.2586
91.152	0.966522	1.00137	41.5278	43.2725
91.252	0.970276	1.00144	41.5334	43.2863
91.352	0.970276	1.00152	41.5652	43.3001
91.452	0.970276	1.0016	41.5591	43.3138
91.552	0.964661	1.00168	41.5786	43.3276
91.652	0.970276	1.00176	41.5862	43.3413
91.752	0.974335	1.00184	41.5964	43.3549
91.852	0.97403	1.00192	41.6077	43.3686
91.952	0.988098	1.002	41.6257	43.3822
92.052	0.985901	1.00207	41.6294	43.3958
92.152	0.98996	1.00215	41.6311	43.4093
92.252	1.00153	1.00223	41.6372	43.4229
92.352	1.00153	1.00231	41.6409	43.4364
92.452	1.00153	1.00239	41.6489	43.4499
92.552	0.995422	1.00247	41.6628	43.4633
92.652	0.984192	1.00255	41.6741	43.4767
92.752	0.989807	1.00262	41.6802	43.4901
92.852	0.989807	1.0027	41.6919	43.5035
92.952	1.00153	1.00278	41.6956	43.5168
93.052	0.997467	1.00286	41.7036	43.5301
93.152	0.993713	1.00294	41.717	43.5434
93.252	1.00153	1.00302	41.6997	43.5567
93.352	1.00558	1.00309	41.7114	43.5699
93.452	1.00934	1.00317	41.7192	43.5831
93.552	0.991516	1.00325	41.7327	43.5963
93.652	1.00372	1.00333	41.7388	43.6094
93.752	1.00934	1.00341	41.7466	43.6225
93.852	0.997467	1.00349	41.7583	43.6356
93.952	0.993713	1.00356	41.7681	43.6487
94.052	0.999817	1.00364	41.7817	43.6617
94.152	1.01715	1.00372	41.7817	43.6747
94.252	1.00543	1.0038	41.7896	43.6877
94.352	1.00543	1.00388	41.8013	43.7007
94.452	1.00339	1.00395	41.7952	43.7136
94.552	0.993713	1.00403	41.8054	43.7265
94.652	0.993713	1.00411	41.8128	43.7394
94.752	1.00153	1.00419	41.8188	43.7523
94.852	0.997467	1.00427	41.8247	43.7651
94.952	0.999817	1.00434	41.8323	43.7779
95.052	1.00543	1.00442	41.8347	43.7907
95.152	1.00543	1.0045	41.8521	43.8034
95.252	1.00949	1.00458	41.842	43.8161
95.352	1.00153	1.00466	41.8481	43.8288
95.452	1.00153	1.00473	41.856	43.8415
95.552	0.995422	1.00481	41.8697	43.8541
95.652	0.995911	1.00489	41.8794	43.8668
95.752	1.01324	1.00497	41.8833	43.8794
95.852	1.00543	1.00504	41.9028	43.8919
95.952	1.00949	1.00512	41.9008	43.9045
96.052	1.00153	1.0052	41.9185	43.917
96.152	1.00153	1.00528	41.9185	43.9295
96.252	1.01544	1.00535	41.9302	43.9419
96.352	1.02106	1.00543	41.938	43.9544
96.452	1.02106	1.00551	41.9517	43.9668
96.552	1.02106	1.00559	41.9614	43.9792
96.652	1.02512	1.00566	41.9731	43.9915
96.752	1.04059	1.00574	41.9788	44.0039
96.852	1.03448	1.00582	41.981	44.0162
96.952	1.03497	1.0059	41.9927	44.0285
97.052	1.04059	1.00597	42.0122	44.0407
97.152	1.04059	1.00605	42.0122	44.053
97.252	1.05045	1.00613	42.02	44.0652
97.352	1.04059	1.00621	42.02	44.0774
97.452	1.04059	1.00628	42.0256	44.0895
97.552	1.04059	1.00636	42.02	44.1017
97.652	1.02667	1.00644	42.0317	44.1138
97.752	1.01324	1.00652	42.0334	44.1259
97.852	1.00919	1.00659	42.0457	44.138
97.952	1.00949	1.00667	42.0433	44.15
98.052	1.01324	1.00675	42.0513	44.162
98.152	1.01324	1.00682	42.0513	44.174
98.252	1.01324	1.0069	42.0513	44.186
98.352	1.01324	1.00698	42.063	44.1979
98.452	1.00763	1.00706	42.0686	44.2098
98.552	1.01324	1.00713	42.0708	44.2217
98.652	1.0112	1.00721	42.0786	44.2336
98.752	1.00934	1.00729	42.0964	44.2454
98.852	1.00153	1.00736	42.1021	44.2573
98.952	1.00763	1.00744	42.1099	44.2691
99.052	1.01324	1.00752	42.1155	44.2808
99.152	1.00919	1.00759	42.1218	44.2926
99.252	1.00949	1.00767	42.1372	44.3043
99.352	1.00714	1.00775	42.155	44.316
99.452	0.989807	1.00782	42.1567	44.3277
99.552	0.995911	1.0079	42.1644	44.3394
99.652	1.00153	1.00798	42.1606	44.351
99.752	1.00153	1.00805	42.1663	44.3626
99.852	1.00528	1.00813	42.1667	44.3742
99.952	1.00558	1.00821	42.1919	44.3857
100.052	1.00934	1.00828	42.1936	44.3973
100.152	1.00323	1.00836	42.2038	44.4088
100.252	1.00372	1.00844	42.2151	44.4203
100.352	1.02106	1.00851	42.2192	44.4318
100.452	1.02106	1.00859	42.2192	44.4432
100.552	1.02106	1.00867	42.2449	44.4546
100.652	1.02106	1.00874	42.2663	44.466
100.752	1.02106	1.00882	42.2639	44.4774
100.852	1.02106	1.0089	42.2544	44.4888
100.952	1.02106	1.00897	42.2661	44.5001
101.052	1.02106	1.00905	42.2778	44.5114
101.152	1.017	1.00913	42.2877	44.5227
101.252	1.01324	1.0092	42.3013	44.5339
101.352	1.01324	1.00928	42.3013	44.5452
101.452	1.0173	1.00936	42.3013	44.5564
101.552	1.01495	1.00943	42.313	44.5676
101.652	1.00934	1.00951	42.311	44.5788
101.752	1.00934	1.00958	42.3169	44.5899
101.852	1.017	1.00966	42.3286	44.601
101.952	1.01324	1.00974	42.3286	44.6121
102.052	1.00714	1.00981	42.3308	44.6232
102.152	1.00153	1.00989	42.3441	44.6343
102.252	1.00153	1.00997	42.3403	44.6453
102.352	1.00763	1.01004	42.3483	44.6563
102.452	1.01324	1.01012	42.3538	44.6673
102.552	1.00919	1.01019	42.3599	44.6783
102.652	1.00543	1.01027	42.3542	44.6892
102.752	1.01105	1.01035	42.3677	44.7002
102.852	0.999817	1.01042	42.3794	44.7111
102.952	1.01105	1.0105	42.3892	44.722
103.052	1.00949	1.01057	42.4028	44.7328
103.152	1.00153	1.01065	42.4106	44.7437
103.252	1.01324	1.01073	42.4163	44.7545
103.352	1.01495	1.0108	42.4106	44.7653
103.452	1.00934	1.01088	42.4265	44.7761
103.552	1.00934	1.01095	42.4319	44.7868
103.652	1.01544	1.01103	42.4263	44.7975
103.752	1.02872	1.0111	42.438	44.8082
103.852	1.02496	1.01118	42.4458	44.8189
103.952	1.02496	1.01126	42.4575	44.8296
104.052	1.03278	1.01133	42.4575	44.8402
104.152	1.03683	1.01141	42.4713	44.8509
104.252	1.04059	1.01148	42.4731	44.8615
104.352	1.03448	1.01156	42.493	44.8721
104.452	1.02887	1.01163	42.4925	44.8826
104.552	1.04059	1.01171	42.5066	44.8932
104.652	1.04263	1.01179	42.52	44.9037
104.752	1.04449	1.01186	42.52	44.9142
104.852	1.05231	1.01194	42.5435	44.9246
104.952	1.05231	1.01201	42.5317	44.9351
105.052	1.0462	1.01209	42.5436	44.9455
105.152	1.04059	1.01216	42.553	44.956
105.252	1.04059	1.01224	42.5474	44.9663
105.352	1.04669	1.01231	42.5689	44.9767
105.452	1.06012	1.01239	42.5825	44.9871
105.552	1.05231	1.01246	42.5764	44.9974
105.652	1.05637	1.01254	42.5964	45.0077
105.752	1.052	1.01262	42.6021	45.018
105.852	1.06027	1.01269	42.6138	45.0283
105.952	1.06403	1.01277	42.6038	45.0385
106.052	1.05792	1.01284	42.6042	45.0488
106.152	1.05231	1.01292	42.6216	45.059
106.252	1.06012	1.01299	42.6294	45.0691
106.352	1.06012	1.01307	42.637	45.0793
106.452	1.05606	1.01314	42.6333	45.0895
106.552	1.06403	1.01322	42.6294	45.0996
106.652	1.06403	1.01329	42.6391	45.1097
106.752	1.05792	1.01337	42.6448	45.1198
106.852	1.04059	1.01344	42.653	45.1299
106.952	1.04059	1.01352	42.6567	45.1399
107.052	1.04059	1.01359	42.6644	45.1499
107.152	1.05231	1.01367	42.6685	45.1599
107.252	1.05231	1.01374	42.6802	45.1699
107.352	1.06012	1.01382	42.6802	45.1799
107.452	1.06012	1.01389	42.6858	45.1898
107.552	1.06012	1.01397	42.6863	45.1998
107.652	1.05402	1.01404	42.7036	45.2097
107.752	1.04059	1.01412	42.7155	45.2196
107.852	1.0484	1.01419	42.731	45.2294
107.952	1.05231	1.01427	42.7388	45.2393
108.052	1.04825	1.01434	42.7388	45.2491
108.152	1.0506	1.01442	42.7505	45.2589
108.252	1.05621	1.01449	42.7505	45.2687
108.352	1.05621	1.01457	42.7644	45.2785
108.452	1.03839	1.01464	42.7756	45.2882
108.552	1.04669	1.01471	42.7778	45.298
108.652	1.05231	1.01479	42.7896	45.3077
108.752	1.05231	1.01486	42.8013	45.3174
108.852	1.0401	1.01494	42.8091	45.3271
108.952	1.02325	1.01501	42.8167	45.3367
109.052	1.02887	1.01509	42.813	45.3464
109.152	1.02887	1.01516	42.8249	45.356
109.252	1.02481	1.01524	42.8403	45.3656
109.352	1.02106	1.01531	42.8542	45.3752
109.452	1.02106	1.01539	42.8599	45.3847
109.552	1.01495	1.01546	42.8655	45.3943
109.652	1.02716	1.01553	42.8677	45.4038
109.752	1.00714	1.01561	42.8794	45.4133
109.852	1.00153	1.01568	42.8989	45.4228
109.952	1.01324	1.01576	42.9106	45.4322
110.052	1.01324	1.01583	42.9066	45.4417
110.152	1.01324	1.01591	42.9106	45.4511
110.252	0.997467	1.01598	42.9147	45.4605
110.352	0.991669	1.01605	42.9302	45.4699
110.452	0.989807	1.01613	42.938	45.4793
110.552	0.995911	1.0162	42.938	45.4887
110.652	0.993713	1.01628	42.9497	45.498
110.752	0.98761	1.01635	42.9497	45.5073
110.852	0.981995	1.01643	42.9692	45.5166
110.952	0.981995	1.0165	42.9692	45.5259
111.052	0.989807	1.01657	42.981	45.5352
111.152	0.989807	1.01665	42.9888	45.5444
111.252	0.995911	1.01672	42.9949	45.5537
111.352	1.00714	1.0168	43.0005	45.5629
111.452	1.00558	1.01687	43.02	45.5721
111.552	1.00934	1.01694	43.0122	45.5812
111.652	1.00528	1.01702	43.02	45.5904
111.752	1.00153	1.01709	43.0317	45.5995
111.852	1.00153	1.01717	43.0317	45.6087
111.952	0.989807	1.01724	43.0435	45.6178
112.052	0.995911	1.01731	43.0513	45.6268
112.152	1.00153	1.01739	43.0452	45.6359
112.252	1.00153	1.01746	43.0513	45.645
112.352	1.00153	1.01753	43.0591	45.654
112.452	0.993713	1.01761	43.0769	45.663
112.552	0.999817	1.01768	43.0708	45.672
112.652	1.00543	1.01776	43.0786	45.681
112.752	1.00543	1.01783	43.0842	45.69
112.852	1.00543	1.0179	43.0786	45.6989
112.952	1.0173	1.01798	43.0905	45.7078
113.052	1.02106	1.01805	43.106	45.7167
113.152	1.00934	1.01812	43.106	45.7256
113.252	1.00153	1.0182	43.1255	45.7345
113.352	1.00153	1.01827	43.1316	45.7434
113.452	1.01324	1.01834	43.1489	45.7522
113.552	1.01324	1.01842	43.1567	45.761
113.652	1.00153	1.01849	43.1526	45.7698
113.752	1.02106	1.01857	43.1528	45.7786
113.852	1.02716	1.01864	43.1528	45.7874
113.952	1.02496	1.01871	43.1528	45.7961
114.052	1.03278	1.01879	43.1606	45.8049
114.152	1.03683	1.01886	43.1765	45.8136
114.252	1.04059	1.01893	43.1802	45.8223
114.352	1.03278	1.01901	43.1741	45.831
114.452	1.03278	1.01908	43.1746	45.8397
114.552	1.03278	1.01915	43.188	45.8483
114.652	1.03278	1.01923	43.1997	45.857
114.752	1.0506	1.0193	43.1997	45.8656
114.852	1.04449	1.01937	43.1917	45.8742
114.952	1.05621	1.01945	43.188	45.8828
115.052	1.05621	1.01952	43.1997	45.8913
115.152	1.04855	1.01959	43.2192	45.8999
115.252	1.05231	1.01966	43.2053	45.9084
115.352	1.05231	1.01974	43.2192	45.917
115.452	1.05231	1.01981	43.235	45.9255
115.552	1.05841	1.01988	43.2388	45.9339
115.652	1.06403	1.01996	43.2466	45.9424
115.752	1.07184	1.02003	43.2466	45.9509
115.852	1.0759	1.0201	43.2527	45.9593
115.952	1.07965	1.02018	43.2659	45.9677
116.052	1.07965	1.02025	43.27	45.9761
116.152	1.07965	1.02032	43.2817	45.9845
116.252	1.08575	1.02039	43.2896	45.9929
116.352	1.09543	1.02047	43.2896	46.0013
116.452	1.09918	1.02054	43.3132	46.0096
116.552	1.09918	1.02061	43.3245	46.0179
116.652	1.09918	1.02069	43.3286	46.0262
116.752	1.09512	1.02076	43.3403	46.0345
116.852	1.09543	1.02083	43.3264	46.0428
116.952	1.08527	1.0209	43.3286	46.0511
117.052	1.07965	1.02098	43.3403	46.0593
117.152	1.09357	1.02105	43.3403	46.0675
117.252	1.08356	1.02112	43.3481	46.0758
117.352	1.09747	1.0212	43.366	46.084
117.452	1.10309	1.02127	43.3833	46.0921
117.552	1.10309	1.02134	43.385	46.1003
117.652	1.09528	1.02141	43.3913	46.1085
117.752	1.09698	1.02149	43.4067	46.1166
117.852	1.09137	1.02156	43.4067	46.1247
117.952	1.09137	1.02163	43.4222	46.1328
118.052	1.08356	1.0217	43.4319	46.1409
118.152	1.08356	1.02178	43.43	46.149
118.252	1.08405	1.02185	43.438	46.157
118.352	1.08356	1.02192	43.4497	46.1651
118.452	1.08917	1.02199	43.4456	46.1731
118.552	1.10919	1.02207	43.4302	46.1811
118.652	1.09088	1.02214	43.424	46.1891
118.752	1.10529	1.02221	43.4399	46.1971
118.852	1.12433	1.02228	43.3933	46.2051
118.952	1.13654	1.02235	43.3716	46.213
119.052	1.15558	1.02243	43.3567	46.2209
119.152	1.14996	1.0225	43.3895	46.2289
119.252	1.13419	1.02257	43.4192	46.2368
119.352		1.02264	43.3994	46.2447
119.452		1.02272	43.3858	46.2525
119.552		1.02279	43.5083	46.2604
119.652		1.02286	43.6213	46.2682
119.752		1.02293	43.6246	46.2761
119.852		1.023	43.3477	46.2839
119.952		1.02308	42.5522	46.2917
120.052		1.02315	42.101	46.2995
120.152		0.604449	42.5905	42.4915
120.252		0.598623	43.4934	42.4544
120.352		0.592866	43.4279	42.4174
120.452		0.587175	43.509	42.3805
120.552		0.58155	43.4384	42.3435
120.652		0.57599	43.345	42.3067
120.752		0.570494	43.1898	42.2698
120.852		0.565062	43.0405	42.233
120.952		0.559692	42.9305	42.1962
121.052		0.554384	42.8748	42.1595
121.152		0.549138	42.9131	42.1228
121.252		0.543951	42.87	42.0861
121.352		0.538826	42.8185	42.0495
121.452		0.533759	42.7782	42.0129
121.552		0.52875	42.6982	41.9763
121.652		0.5238	42.6061	41.9398
121.752		0.518906	42.5655	41.9033
121.852		0.51407	42.4921	41.8669
121.952		0.509289	42.4481	41.8304
122.052		0.504562	42.3843	41.7941
122.152		0.499891	42.3294	41.7577
122.252		0.495274	42.2789	41.7214
122.352	0.629639	0.49071	42.2335	41.6851
122.452	0.614807	0.486198	42.1738	41.6489
122.552	0.621826	0.481738	42.1342	41.6127
122.652	0.636047	0.47733	42.0997	41.5766
122.752	0.624176	0.472973	42.0583	41.5404
122.852	0.600739	0.468666	42.0132	41.5043
122.952	0.594666	0.464408	41.9664	41.4683
123.052	0.584961	0.4602	41.9388	41.4323
123.152	0.579193	0.45604	41.8786	41.3963
123.252	0.585266	0.451928	41.8122	41.3604
123.352	0.581207	0.447864	41.7655	41.3244
123.452	0.553558	0.443846	41.6891	41.2886
123.552	0.532318	0.439874	41.6559	41.2527
123.652	0.534485	0.435949	41.621	41.2169
123.752	0.530426	0.432068	41.5722	41.1812
123.852	0.524811	0.428233	41.5309	41.1454
123.952	0.521057	0.424441	41.4764	41.1098
124.052	0.530426	0.420693	41.4099	41.0741
124.152	0.503265	0.416988	41.3693	41.0385
124.252	0.50528	0.413326	41.338	41.0029
124.352	0.499176	0.409706	41.2968	40.9673
124.452	0.48761	0.406128	41.2558	40.9318
124.552	0.491364	0.40259	41.2069	40.8963
124.652	0.493713	0.399094	41.1858	40.8609
124.752	0.501526	0.395638	41.1444	40.8255
124.852	0.491364	0.392221	41.088	40.7901
124.952	0.481995	0.388844	41.0745	40.7548
125.052	0.485748	0.385505	41.0411	40.7195
125.152	0.479797	0.382206	41.0178	40.6842
125.252	0.468079	0.378944	40.9745	40.649
125.352	0.464172	0.375719	40.9318	40.6138
125.452	0.444336	0.372532	40.8789	40.5786
125.552	0.442932	0.369381	40.8519	40.5435
125.652	0.436829	0.366266	40.8046	40.5084
125.752	0.427155	0.363187	40.7639	40.4733
125.852	0.431213	0.360144	40.7245	40.4383
125.952	0.421051	0.357135	40.6858	40.4033
126.052	0.421356	0.354161	40.6309	40.3683
126.152	0.415436	0.351222	40.5997	40.3334
126.252	0.407623	0.348316	40.5507	40.2985
126.352	0.415588	0.345443	40.4944	40.2637
126.452	0.417297	0.342603	40.4572	40.2289
126.552	0.395447	0.339796	40.4124	40.1941
126.652	0.380432	0.337022	40.3692	40.1594
126.752	0.392151	0.334278	40.3281	40.1246
126.852	0.394196	0.331567	40.2636	40.09
126.952	0.389954	0.328887	40.231	40.0553
127.052	0.392151	0.326237	40.2129	40.0207
127.152	0.397766	0.323618	40.168	39.9861
127.252	0.388092	0.321028	40.0876	39.9516
127.352	0.378235	0.318469	40.0414	39.9171
127.452	0.376678	0.315939	40.0001	39.8826
127.552	0.382477	0.313437	39.9692	39.8482
127.652	0.39621	0.310965	39.9358	39.8138
127.752	0.395905	0.308521	39.9106	39.7794
127.852	0.390106	0.306105	39.8786	39.7451
127.952	0.402008	0.303716	39.8	39.7108
128.052	0.407928	0.301355	39.7542	39.6765
128.152	0.40152	0.299021	39.7091	39.6423
128.252	0.414001	0.296713	39.6639	39.6081
128.352	0.392914	0.294432	39.5911	39.574
128.452	0.356354	0.292177	39.5196	39.5398
128.552	0.327148	0.289948	39.4466	39.5057
128.652	0.198242	0.287745	39.5053	39.4717
128.752	0.265747	0.285566	39.5009	39.4377
128.852	0.372803	0.283413	39.4424	39.4037
128.952	0.262634	0.281284	39.323	39.3697
129.052	0.0560608	0.279179	39.6364	39.3358
129.152	0.0843506	0.277099	39.752	39.3019
129.252	0.308716	0.275042	39.5338	39.268
129.352	0.34433	0.273009	39.0999	39.2342
129.452	0.342133	0.270999	38.9141	39.2004
129.552	0.289825	0.269012	39.2419	39.1667
129.652	0.209656	0.267048	39.2086	39.133
129.752	0.221497	0.265106	39.155	39.0993
129.852	0.318542	0.263187	39.103	39.0656
129.952	0.301208	0.261289	38.9897	39.032
130.052	0.245911	0.259413	38.948	38.9984
130.152	0.267761	0.257558	38.963	38.9649
130.252	0.282776	0.255725	38.918	38.9313
130.352	0.276672	0.253912	38.8652	38.8979
130.452	0.272614	0.25212	38.8302	38.8644
130.552	0.253082	0.250349	38.7835	38.831
130.652	0.23761	0.248598	38.77	38.7976
130.752	0.244202	0.246866	38.7408	38.7643
130.852	0.255432	0.245155	38.7264	38.7309
130.952	0.257141	0.243463	38.6858	38.6976
131.052	0.214966	0.24179	38.6388	38.6644
131.152	0.17511	0.240136	38.6241	38.6312
131.252	0.206055	0.238501	38.5978	38.598
131.352	0.241364	0.236885	38.5546	38.5648
131.452	0.225891	0.235287	38.5005	38.5317
131.552	0.222321	0.233707	38.467	38.4986
131.652	0.231995	0.232145	38.4222	38.4656
131.752	0.257935	0.230601	38.3919	38.4326
131.852	0.181671	0.229075	38.3794	38.3996
131.952	0.0788574	0.227566	38.3599	38.3666
132.052	0.0179443	0.226074	38.3068	38.3337
132.152	-0.0716248	0.224599	38.2598	38.3008
132.252	-0.628632	0.223141	38.6047	38.2679
132.352	-0.260193	0.221699	39.2682	38.2351
132.452	1.16013	0.220274	37.8176	38.2023
132.552	1.27106	0.218864	37.1962	38.1696
132.652	0.735291	0.217471	37.8831	38.1368
132.752	0.624634	0.216094	37.7564	38.1041
132.852	0.486206	0.214732	37.8557	38.0715
132.952	0.366516	0.213386	37.9386	38.0389
133.052	0.26123	0.212055	38.0002	38.0063
133.152	0.212463	0.210739	37.9919	37.9737
133.252	0.21698	0.209438	37.9094	37.9412
133.352	0.235748	0.208152	37.8543	37.9087
133.452	0.236053	0.20688	37.8241	37.8762
133.552	0.249969	0.205623	37.7421	37.8438
133.652	0.281219	0.20438	37.7151	37.8114
133.752	0.282776	0.203151	37.6757	37.779
133.852	0.290588	0.201936	37.6372	37.7467
133.952	0.294647	0.200734	37.6022	37.7144
134.052	0.308228	0.199547	37.5981	37.6821
134.152	0.296204	0.198372	37.5588	37.6498
134.252	0.292328	0.197211	37.5061	37.6176
134.352	0.278564	0.196063	37.4749	37.5855
134.452	0.264984	0.194928	37.44	37.5533
134.552	0.265411	0.193806	37.4203	37.5212
134.652	0.274963	0.192697	37.3733	37.4891
134.752	0.279022	0.1916	37.3361	37.4571
134.852	0.296692	0.190515	37.313	37.4251
134.952	0.294647	0.189443	37.2839	37.3931
135.052	0.294342	0.188382	37.2678	37.3611
135.152	0.296234	0.187334	37.2013	37.3292
135.252	0.284485	0.186297	37.1703	37.2973
135.352	0.27887	0.185273	37.1509	37.2655
135.452	0.280914	0.184259	37.1196	37.2336
135.552	0.29245	0.183257	37.0746	37.2019
135.652	0.282471	0.182267	37.0294	37.1701
135.752	0.26886	0.181287	36.9847	37.1384
135.852	0.273407	0.180319	36.9477	37.1067
135.952	0.29245	0.179361	36.9246	37.075
136.052	0.292633	0.178414	36.8851	37.0434
136.152	0.300598	0.177478	36.8481	37.0118
136.252	0.300262	0.176552	36.8229	36.9802
136.352	0.31012	0.175637	36.7936	36.9487
136.452	0.312164	0.174732	36.7738	36.9171
136.552	0.307922	0.173837	36.7565	36.8857
136.652	0.304016	0.172952	36.7094	36.8542
136.752	0.294342	0.172077	36.6722	36.8228
136.852	0.296204	0.171212	36.6411	36.7914
136.952	0.282776	0.170356	36.6099	36.7601
137.052	0.282776	0.169511	36.5863	36.7287
137.152	0.282776	0.168674	36.5435	36.6975
137.252	0.277161	0.167847	36.5102	36.6662
137.352	0.290436	0.167029	36.473	36.635
137.452	0.280579	0.166221	36.4497	36.6038
137.552	0.279022	0.165421	36.4106	36.5726
137.652	0.284821	0.16463	36.3911	36.5415
137.752	0.272919	0.163848	36.3538	36.5104
137.852	0.272766	0.163075	36.3286	36.4793
137.952	0.269196	0.16231	36.3091	36.4483
138.052	0.264954	0.161554	36.2761	36.4173
138.152	0.259338	0.160807	36.266	36.3863
138.252	0.264954	0.160067	36.2328	36.3553
138.352	0.261383	0.159336	36.2075	36.3244
138.452	0.257141	0.158613	36.1608	36.2935
138.552	0.245422	0.157898	36.1453	36.2627
138.652	0.239807	0.157191	36.1256	36.2318
138.752	0.22403	0.156492	36.1099	36.2011
138.852	0.238098	0.155801	36.0786	36.1703
138.952	0.233856	0.155117	36.0452	36.1396
139.052	0.238098	0.154441	36.0043	36.1089
139.152	0.238098	0.153773	35.9749	36.0782
139.252	0.247772	0.153111	35.9457	36.0476
139.352	0.251526	0.152458	35.9106	36.0169
139.452	0.259338	0.151811	35.8599	35.9864
139.552	0.261383	0.151171	35.8305	35.9558
139.652	0.272919	0.150539	35.8072	35.9253
139.752	0.263245	0.149914	35.7757	35.8948
[truncated: 13,847 more rows]

## Sheet: Figure 7
Figure 7— Peptide Pulsing Co-culture assay
			[KRAS G12V Peptide] log(M)						[KRAS G12WT Peptide] log(M)						Notes
Experiment#	Replicate	scDb	-11	-10	-9	-8	-7	-6	-11	-10	-9	-8	-7	-6
1	1	Original V2	124.361	83.6054	163.913	1721.53	6920.48	15704.9	76	98.6	87.4	135	98.6	135	Expt. 1 V2 and no scDb controls plotted for each Expt. 1 variant graph.
1	2	Original V2	42.4994	42.4994	82.1971	1290.37	7995.02	15203.8	145	82.2	57.9	62.9	47.7	0
1	3	Original V2	94.724	113.278	182.965	1433.96	7653.84	16743.3	286	219	249	117	176	135
1	1	No scDb	0	0	0	0	0	0	49.7	0	1.22	0	129	0
1	2	No scDb	0	5.94443	20.3761	40.7522	0	4.49085	34.6	16.8	0	0	55.6	2.25
1	3	No scDb	0	3.4756	9.66459	0	0	81.9541	12.8	44.1	0.417	31.5	75.7	3.48
1	1	F53N	315.474	181.619	202.387	524.371	4935.99	13513.9	250	223	219	239	190	250
1	2	F53N	193.528	186.69	227.663	387.055	4986.29	13143.8	221	262	170	176	149	217
1	3	F53N	263.682	174.22	196.552	604.234	4913.6	12291.1	222	184	152	158	200	187
1	1	F53W	315.474	222.696	242.613	1229.84	6907.12	16797.4	338	231	297	293	243	250
1	2	F53W	193.528	278.736	312.718	1140.19	7740.71	15525.8	262	204	238	258	204	238
1	3	F53W	183.788	244.484	279.691	1163.81	7331.01	14159	241	228	235	200	203	200
1	1	V104A	392.373	375.775	474.692	1924.86	7044.72	16334.3	316	412	376	346	475	412
1	2	V104A	293.542	338.952	409.087	1834.94	7473.99	15149.7	301	335	313	339	278	467
1	3	V104A	387.924	352.245	416.408	1785.69	7742.5	14774.7	453	359	669	327	352	363
1	1	V104I	335.722	389.057	395.686	1708.81	6584.4	15623.7	275	412	295	425	305	309
1	2	V104I	282.026	274.308	331.451	1501.21	6333.94	14800.8	278	320	316	313	286	259
1	3	V104I	316.472	287.776	423.522	1546.6	6772.72	15454.8	424	424	351	384	359	399
1	1	V104N	202.387	164.619	124.774	876.493	1203.32	5217.89	238.659	242.613	230.707	206.483	185.813	173.166
1	2	V104N	107.71	142.14	86.9584	393.89	1059.02	5661.66	159.298	162.726	100.802	149.007	100.802	118.057
1	3	V104N	110.571	101.049	82.03	233.847	835.359	4952.91	126.458	107.396	91.535	161.47	120.101	113.747
1	1	Y105S	1293.27	1054	1215.63	1094.37	1202.14	1592.48	1300	1540	1240	1270	1180	1350
1	2	Y105S	1354.17	1148.23	1229.12	1367.72	1198.77	1398.24	1260	1350	1230	1320	1170	1430
1	3	Y105S	1043.91	1232.49	1030.46	1316.94	1111.2	1212.25	1200	1060	1180	1350	1130	1130
1	1	Y105T	1394.85	1337.24	1377.89	1688.62	1664.53	1445.79	1080	1120	1040	1430	1050	1180
1	2	Y105T	1320.32	1405.03	1360.95	1273	1337.24	1202.14	1400	1200	1480	1540	1570	1510
1	3	Y105T	1114.56	1357.56	1134.76	1168.44	1252.74	1212.25	1040	1190	1040	1130	1170	1230
1	1	A106L	598.336	585.019	847.506	1915.27	6823.94	12535.5	732	690	592	645	628	592
1	2	A106L	492.3	688.443	678.298	1870.99	6930.56	12042	682	584	590	634	570	557
1	3	A106L	539.997	594.809	607.713	1797.38	6672.87	11581.1	624	553	711	447	443	559
1	1	A106M	507.356	582.031	494.306	1594.11	5156.64	10689	425	416	475	543	572	524
1	2	A106M	401.792	488.219	491.772	1748.79	5934.74	10631.3	524	524	478	467	449	431
1	3	A106M	459.05	505.147	611.219	1441.01	5799.82	10843.7	590	532	776	523	548	555
1	1	A106T	412.226	412.226	582.031	1676.97	5800.52	12244.4	392	465	540	419	520	550
1	2	A106T	427.246	645.184	558.67	1433.58	6548.46	12032.4	548	513	888	369	587	470
1	3	A106T	398.611	444.846	473.243	1638.06	6408.39	11993.7	647	482	568	445	590	530
2	1	Original V2				1603.41	4854.75	11889.2							Expt. 2 V2 and no scDb controls plotted for each Expt. 2 variant graph.
2	2	Original V2	23.9606	70.4742	105.037	1671.79	4854.08	11836.3
2	3	Original V2	109.9	40.0355	71.4352	1688.89	5478.47	11858.2
2	1	No scDb	11.8069	35.8052		144.626					57.7768			57.7768
2	2	No scDb	5.02983			585.687				16.8078	108.075			37.2794
2	3	No scDb	34.5265	34.5265				61.8978		112.397	144.311		53.0044	152.136
2	1	F53R				1740.93	5242.98	12920.4
2	2	F53R				1724.47	4929.23	12023.4	9.10756
2	3	F53R	62.7466	40.0355	31.7347	1606.7	4986.81	10347.5	97.9397	128.016	42.832	86.0854	45.6418	68.5299
2	1	I102T	83.1513	36.5068		1622.18	4996.59	11501.9		18.1961		18.1961
2	2	I102T	37.6058			1640.85	4514.73	9629.05		87.4552	18.9452	54.9233
2	3	I102T	77.3149			1771.13	5316.79	11284	26.9366	112.071				61.2262
2	1	Y105H	44.347	91.9306	91.9306	148.384	120.173	123.254	23.3311	32.8412	32.8412	37.0832	39.9608	45.8269
2	2	Y105H			11.2164				78.9655	11.2164	20.7701	32.9624	50.5961
2	3	Y105H		7.73419	16.0835									3.10683
2	1	Y105Q	29.362			290.956		35.8052
2	2	Y105Q	13.8943			240.192			13.8943			8.54165
2	3	Y105Q	73.3382			419.51		136.429					31.4563	7.3459
2	1	Y105R	47.3153	41.4138	45.8269	48.5114	142.024	96.0498	31.4481	31.4481	25.9883	32.8412	42.8759	48.8122
2	2	Y105R		7.89323					38.9103	62.0656	59.2155	32.9624	20.7701
2	3	Y105R		12.0048		15.2189			45.7078	72.9018	38.6196		35.0147	23.8822
2	1	A106I			92.6749	1465.89	4359.52	10147.2						14.2966
2	2	A106I			54.9233	1375.04	4036.91	9660.43	42.0291			28.5084
2	3	A106I	130.762		85.1896	1777.23	5436.66	10431.2				57.1197
3	1	Original V2		171.978		1058.54	8000.08	16333.4							Expt. 3 V2 and no scDb controls plotted for each Expt. 3 variant graph.
3	2	Original V2	456.564	148.675	85.3209	1156.71	8274.66	17102.3	106.85			419.615
3	3	Original V2	107.713	183.653	153.339	873.851	8073.45	18044.6	213.904			138.154
3	1	No scDb	153.339	153.339	122.946	107.713	138.154	107.713	153.339			259.187
3	2	No scDb
3	3	No scDb
3	1	Q89D	55.062			1217.13	9363.99	16743.4
3	2	Q89D	363.578	40.245	40.245	1424.94	8834.27	15918.2	419.615			127.938
3	3	Q89D	183.653	107.713	122.946	1143.29	8090.03	17576.5	198.786			92.4488
3	1	V104R			396.219	1991.64	9093.5	17780.9
3	2	V104R	565.797	248.698	268.16	2145.19	8754.15	15620.9	248.698			1224.2
3	3	V104R	213.904	244.103	274.26	2015.01	8656.35	15344.9	379.56			364.537
*Blank values are below the limit of detection for the ELISA assay

## Sheet: Figure 8B
Figure 8C— Reactivity of V2 variants to endogenous pHLA
Donor	scDb	G12V - No scDb			G12V - 0.04nM			G12V - 0.2nM			G12V - 1nM			G12C - No scDb			G12C - 0.04nM			G12C - 0.2nM			G12C - 1nM
1	V2			59.749	145.895	293.933	355.26	1373.07	1280.34	1439.13	1969.86	1997.65	1941.99	117.864		21.3782	41.7251					71.5858		80.8987	138.037
1	F53W		366.395	120.161	157.74	171.575	203.423	722.508	884.23	988.087	1591.8	1630.56	1782.7	46.2096		6.27086			6.27086			47.5478	137.946	129.323	223.446
1	Q89D		77.0053	25.9825	185.058	328.842	323.75	1700.81	1635.34	1507.05	2398.72	2069.13	2957.81	153.802		71.5858			6.27086	89.1392	168.12	172.877	433.505	467.475	484.624
1	V104A		88.5978		272.456	118.445	189.929	1094.61	1105.7	873.217	1597.55	1873.77	1584.54	59.4083	21.9637					41.7251			429.905	192.102	120.161
1	V104I				185.058	188.704	169.44	1152.89	997.967	938.29	1465.31	1563.66	1356.47	27.9263			8.08789	26.6878		231.04	21.9637		249.942	125.714	127.353
1	V104R		6.33094		437.102	287.529	401.952	1263.2	1453.53	1439.13	1975.58	2283.85	2048.2	55.0467		30.4646	55.0467			173.402			242.397	168.12	279.012
1	A106L			43.3791	544.118	443.22	438.888	2204.27	2135.88	1966.13	2868.84	2749.44	2620.1	101.55			59.4083		183.134	934.402	1027.02	805.119	2039.96	1865.18	1904.98
1	A106M			43.3791	196.645	77.0053	179.724	1211.01	1139.81	1017.87	2610.57	2556.86	3016.88	63.7366		43.3791				361.043	369.503	311.048	1735.1	1704.77	1703.99
1	A106T		178.456	112.906	89.1392	118.445	145.095	794.224	968.416	913.31	2307.2	2240.87	2377.12	157.74		30.4646			67.675	177.295	192.102	200.061	927.506	1152.85	1055.13
2	V2	24.2034	156.634	111.042	584.395	498.291	411.651	2668.07	2597.86	2502.83	4336.06	3618.06	4418.02	106.298	118.982	135.152	80.666	230.673	53.7897	90.3247	67.6835	26.6023	169.075	276.366	117.068
2	F53W	196.907	137.875	204.59	273.331	258.132	310.788	1545.78	1585.21	1505.63	3325.91	2768.57	3226.42	44.5887	96.7315	59.8207	2.45195	74.191	62.8353	93.5311	93.5311	59.8207	187.653	181.47	195.52
2	Q89D	64.4165	87.1119	129.123	631.796	575.5	528.795	3178.18	2975.36	2970.48	5395.88	4904.18	5398.95	64.4165	273.331	150.229	54.5555	96.7315	65.8495	330.788	539.895	277.331	776.715	957.044	738.188
2	V104A	162.86	150.394	71.8768	339.823	378.877	329.07	2313.11	2168.86	1866.48	3162.93	3086.78	3051.53	70.9415	131.594	35.677	10.0157		159.28	34.4875	70.9415	14.4665	156.634	190.74	53.7897
2	V104I	115.819	159.749	129.123	444.672	351.856	371.825	1896.26	1669.05	1714.82	2929.88	2582.83	2615.8	64.4165	64.4165	53.7897	10.0157	37.8719	117.068	57.8531	156.634	114.055	221.488	196.907	165.315
2	V104R	103.115	150.394	95.9785	510.186	525.045	504.04	2487.75	2457.76	2502.83	4037.58	3402.55	3497.87	64.4165	77.4323	80.9158	34.4875	67.6835	83.9285	74.191	103.115	126.109	294.55	330.788	322.973
2	A106L	61.1399	184.563	102.004	880.161	889.03	706.694	4063.65	3648.96	4262.49	6034.87	5631.11	5617.35	47.9242	64.4165	89.9535	212.286	230.673	307.743	1411.78	1573.75	1434.34	3293.19	3497.71	3438.51
2	A106M	96.7315	131.594	135.152	131.594	147.27	147.213	1831.99	1678.92	1991.99	6185.65	4834.59	4937.4	57.8531	106.298	89.9535	51.2461	196.907	53.7897	608.103	631.796	553.602	2849.49	3081.3	3231.48
2	A106T	162.86	184.563	68.8633	115.819	122.142	89.9535	1580.28	1269.89	1768.84	5070.77	4220.53	4707.61	44.5887	96.7315	98.9909	34.4875	57.8531	165.315	393.86	303.625	292.529	1986.36	1867.29	1974.58

[truncated: 16 more sheets: Figure 8C, Supplementary Figure 1A, Supplementary Figure 1E, Supplementary Figure 1G, Supplementary Figure 7, Supplementary Figure 8, Supplementary Figure 9A, Supplementary Figure 9B, Supplementary Figure 9C, Supplementary Figure 10, Supplementary Figure 11A, Supplementary Figure 11B, Supplementary Figure 11C, Supplementary Figure 11D, Supplementary Figure 11E, Supplementary Figure 12C]
